# Supplementary material for: Recovery of human gut microbiota genomes with third-generation sequencing
Source: Cell Death Dis. 2021 Jun 2;12(6):569. doi: 10.1038/s41419-021-03829-y (PMC8172872; doi:10.1038/s41419-021-03829-y)
Supplement: Supplementary file 7 — Supplementary Tab. 1 [file 41419_2021_3829_MOESM7_ESM.xlsx]

## Sheet: sheet
Sample	seq_name	length	cov.	circ.	repeat	mult.	graph_path
Baby	contig_511	3483951	352	+	-	1	511
Baby	contig_7	3260564	179	-	-	1	-1478,7,*
Baby	contig_476	2967875	399	+	-	2	476
Baby	contig_192	2855094	130	-	-	1	*,192,*
Baby	contig_524	2831584	328	-	-	1	*,1129,524
Baby	contig_517	2797096	598	-	-	2	517
Baby	contig_547	2197695	155	-	-	1	*,547,2298
Baby	contig_388	2190710	939	+	-	10	388
Baby	contig_638	2138351	336	+	-	1	638
Baby	contig_79	2123514	950	-	-	16	*,79,291,*
Baby	contig_769	2088608	182	-	-	1	769
Baby	contig_1001	1953786	207	-	-	1	10011634
Baby	contig_462	1944143	115	+	-	1	462
Baby	contig_318	1920402	178	+	-	1	318
Baby	contig_66	1761969	382	+	-	2	66
Baby	contig_57	1712253	947	-	-	4	57
Baby	contig_242	1706528	252	+	-	1	242
Baby	contig_579	1675026	147	-	-	1	*,579,*
Baby	contig_1422	1644502	830	+	-	3	1422
Baby	contig_47	1626648	260	-	-	1	47,-2277,-1104,-1801
Baby	contig_1533	1484514	208	-	-	1	1533,-2748,-2797,-873
Baby	contig_1058	1315076	174	-	-	1	*,1058,*
Baby	contig_1858	1276020	170	-	-	1	*,1858
Baby	contig_1756	1229346	128	-	-	1	*,1756,-67,-1967
Baby	contig_617	1201070	105	-	-	1	*,617,*
Baby	contig_122	1145857	297	-	-	1	*,122
Baby	contig_289	1100478	238	-	-	1	-2184,2179,-2004,-1000,-2637,289
Baby	contig_295	1025304	169	-	-	1	*,295
Baby	contig_49	941791	211	-	-	1	*,49,*
Baby	contig_1279	851306	154	-	-	1	*,1279,*
Baby	contig_712	790252	282	-	-	1	*,1129,712
Baby	contig_1698	783455	122	-	-	1	*,1698,*
Baby	contig_10	753749	237	-	-	1	*,10,520,-2274
Baby	contig_464	684078	195	-	-	1	*,464,*
Baby	contig_308	679520	125	-	-	1	-2298,308,*
Baby	contig_859	666011	143	-	-	1	*,859,*
Baby	contig_820	629478	134	-	-	1	*,820,*
Baby	contig_292	628261	105	-	-	1	*,292,*
Baby	contig_756	590700	141	-	-	1	2797756
Baby	contig_1355	576669	98	-	-	1	*,1355,-749,*
Baby	contig_121	558187	346	-	-	2	*,121,*
Baby	contig_709	548827	60	-	-	1	1951,709,-1450
Baby	contig_498	518457	238	-	-	1	1139498
Baby	contig_951	497377	198	-	-	1	*,951
Baby	contig_768	495120	244	-	-	1	1937768
Baby	contig_1917	494921	63	-	-	1	*,1917,-1276
Baby	contig_52	468144	84	-	-	1	*,52,*
Baby	contig_677	464799	231	-	-	1	1062677
Baby	contig_72	459406	191	-	-	1	72
Baby	contig_730	457211	185	-	-	1	730,-198,*
Baby	contig_132	444088	208	-	-	1	132,*
Baby	contig_1717	435037	213	-	-	1	1717
Baby	contig_196	434170	173	-	-	1	*,196,*
Baby	contig_1760	432057	149	-	-	1	*,1760,-2330
Baby	contig_935	427551	234	-	-	1	935
Baby	contig_338	409984	935	-	-	4	338
Baby	contig_170	404938	827	-	-	4	170,-176
Baby	contig_27	398405	98	-	-	1	*,749,27,*
Baby	contig_1187	397182	199	-	-	1	-16341187
Baby	contig_408	391301	63	-	-	1	*,408
Baby	contig_987	390245	147	-	-	1	*,987,*
Baby	contig_606	389013	444	-	-	2	*,606,*
Baby	contig_1747	384536	43	-	-	1	*,1747,-1450
Baby	contig_1676	384457	175	-	-	1	2733,2274,1676,*
Baby	contig_474	380601	159	-	-	1	*,474,*
Baby	contig_860	376250	89	-	-	1	*,860,*
Baby	contig_218	375255	150	-	-	1	*,218,*
Baby	contig_116	367598	117	-	-	1	*,116,*
Baby	contig_679	365087	257	-	-	1	148679
Baby	contig_1611	357315	298	-	-	1	*,1611
Baby	contig_1441	351101	147	-	-	1	1441,*
Baby	contig_1547	348252	119	-	-	1	*,1547,*
Baby	contig_1728	347226	194	-	-	1	8.7328e+18
Baby	contig_442	347191	160	-	-	1	442
Baby	contig_838	341765	137	-	-	1	1967,67,838,*
Baby	contig_1770	338853	206	-	-	1	1770
Baby	contig_1284	338688	144	-	-	1	1284,*
Baby	contig_719	337309	232	-	-	1	*,719
Baby	contig_923	336024	258	-	-	1	923,1805,2690,-2287
Baby	contig_659	318285	146	-	-	1	*,659,*
Baby	contig_320	314913	144	-	-	1	*,320,*
Baby	contig_330	313438	170	-	-	1	330
Baby	contig_905	305733	108	-	-	1	*,905,*
Baby	contig_12	296158	172	-	-	1	*,12,*
Baby	contig_687	295062	512	-	-	2	*,687
Baby	contig_2042	294425	127	-	-	1	*,2042,*
Baby	contig_1264	293209	124	-	-	1	*,1264,*
Baby	contig_1257	292897	264	-	-	1	1257
Baby	contig_1463	292308	150	-	-	1	*,1463,*
Baby	contig_631	288567	46	-	-	1	*,631,*
Baby	contig_840	285267	195	-	-	1	*,840,*
Baby	contig_391	279323	195	-	-	1	1967,67,391,-1667,2796,-1062
Baby	contig_359	277507	105	-	-	1	*,359,*
Baby	contig_558	274790	107	-	-	1	*,558,*
Baby	contig_253	272496	116	-	-	1	*,253,1887
Baby	contig_77	268790	197	-	-	1	*,77,*
Baby	contig_1774	268611	244	-	-	1	*,1774
Baby	contig_1849	267025	162	-	-	1	*,1849,*
Baby	contig_422	263044	471	-	-	2	422,-824,2711,2787,*
Baby	contig_1818	261892	228	-	-	1	1062,-2796,1667,1818,-1861
Baby	contig_187	260854	282	-	-	1	187,1805,2690,-2287
Baby	contig_1215	260260	171	-	-	1	1215,*
Baby	contig_1061	257311	154	-	-	1	*,1061,*
Baby	contig_874	257196	179	-	-	1	*,874,*
Baby	contig_1084	256498	136	-	-	1	*,2314,-1286,1084,1286,-2314,*
Baby	contig_525	254893	247	-	-	1	525,*
Baby	contig_637	254034	207	-	-	1	1646637
Baby	contig_649	248862	56	-	-	1	*,649
Baby	contig_1205	247273	124	-	-	1	*,1205,*
Baby	contig_15	243532	689	-	-	3	-176,15,1171
Baby	contig_1097	241033	158	-	-	1	1097,*
Baby	contig_828	240393	150	-	-	1	*,828,*
Baby	contig_1031	227830	74	-	-	1	*,1031,*
Baby	contig_681	227340	145	-	-	1	*,681,*
Baby	contig_1523	226755	125	-	-	1	*,1523,*
Baby	contig_2107	224527	98	-	-	1	*,2107,*
Baby	contig_2131	222447	134	-	-	1	*,2131,*
Baby	contig_791	221430	184	-	-	1	*,791
Baby	contig_201	220955	186	+	-	1	201
Baby	contig_157	220839	39	-	-	1	*,1164,157,*
Baby	contig_322	215309	121	-	-	1	*,1875,322,*
Baby	contig_461	211023	265	-	-	1	-2439461
Baby	contig_1992	210947	197	-	-	1	*,1992,*
Baby	contig_123	210242	223	-	-	1	-2168,-155,123
Baby	contig_90	210133	918	-	-	5	90
Baby	contig_83	208066	158	-	-	1	1967,67,83,*
Baby	contig_702	205103	54	-	-	1	*,1164,702,*
Baby	contig_285	203332	144	-	-	1	*,285,*
Baby	contig_2677	203191	93	-	-	1	*,2677,*
Baby	contig_2488	202548	58	-	-	1	2488
Baby	scaffold_2455	200543	73	-	-	1	*,2455,-2400,??,-2400,2540,*
Baby	contig_1212	194340	115	-	-	1	*,1212
Baby	contig_2416	194236	61	-	-	1	*,2416,*
Baby	contig_306	188544	66	-	-	1	*,306,*
Baby	contig_788	188330	280	-	-	1	788
Baby	contig_1135	185668	57	-	-	1	*,1135,*
Baby	contig_1723	184865	83	-	-	1	*,1723,*
Baby	contig_1319	184701	116	-	-	1	1319,*
Baby	contig_1886	183242	97	-	-	1	*,1886,*
Baby	contig_1862	182881	187	-	-	1	2274,-520,1862,533
Baby	contig_2120	179187	74	-	-	1	*,2120,*
Baby	contig_2075	178711	66	-	-	1	*,2075,*
Baby	contig_1765	178505	86	-	-	1	1765,*
Baby	contig_350	178329	191	-	-	1	350,*
Baby	contig_565	175600	125	-	-	1	*,565,*
Baby	contig_32	175409	782	-	-	3	321876
Baby	contig_2779	174936	57	-	-	1	*,2779,*
Baby	contig_1275	174660	41	-	-	1	*,1275,*
Baby	contig_661	174155	276	-	-	1	*,661,-1171
Baby	contig_597	171949	130	-	-	1	597
Baby	contig_9	171372	136	-	-	1	*,9,*
Baby	contig_48	171194	209	-	-	1	*,48,-2697
Baby	contig_1821	169863	186	-	-	1	19371821
Baby	contig_1247	169220	224	-	-	1	327,1247,*
Baby	contig_2158	166256	41	-	-	1	1276,2158,*
Baby	contig_1604	165501	76	-	-	1	*,1604,*
Baby	contig_1944	165182	247	-	-	1	1944,-1967
Baby	contig_118	162911	83	-	-	1	118,*
Baby	contig_1229	161735	156	-	-	1	-910,1229,-1448
Baby	contig_1927	160269	110	-	-	1	*,1927,*
Baby	contig_236	158839	62	-	-	1	*,236,*
Baby	contig_1288	158794	131	-	-	1	11181288
Baby	contig_1289	158201	258	-	-	1	12891171
Baby	contig_532	156670	118	-	-	1	*,532,*
Baby	contig_1759	155591	63	-	-	1	*,1759,*
Baby	contig_2166	154790	178	-	-	1	*,2166
Baby	contig_1777	154173	442	-	-	2	*,1777,*
Baby	contig_906	153810	90	-	-	1	1734,1139,906,*
Baby	contig_1848	153118	131	-	-	1	*,-2209,1848,2637,1000
Baby	contig_95	153054	114	-	-	1	951959
Baby	contig_1427	152985	279	-	-	1	2287,-2690,-1805,1427,-2564
Baby	contig_1933	152157	163	-	-	1	*,1933,*
Baby	contig_1434	151790	109	-	-	1	-1887,1434,*
Baby	contig_1442	151210	152	-	-	1	*,1442,*
Baby	contig_2259	150858	180	-	-	1	*,2259,*
Baby	contig_1196	149427	159	-	-	1	5451196
Baby	contig_655	149237	275	-	-	1	*,655
Baby	contig_60	148960	70	-	-	1	*,60,-2330
Baby	contig_1489	147556	56	-	-	1	*,1489,*
Baby	contig_588	147526	841	-	-	4	-1762,588,-1435
Baby	contig_2506	145193	39	-	-	1	*,2506,*
Baby	contig_1989	144791	113	-	-	1	*,1989,*
Baby	contig_1081	142811	121	-	-	1	*,1081,*
Baby	contig_1201	142286	43	-	-	1	*,1201
Baby	contig_130	141781	111	-	-	1	130,*
Baby	contig_101	141250	116	-	-	1	*,101,*
Baby	contig_1957	140573	77	-	-	1	*,1957,*
Baby	contig_178	140462	129	-	-	1	*,-573,178,2331
Baby	contig_2267	136666	159	-	-	1	2267
Baby	contig_405	136593	553	-	-	2	405,-898
Baby	contig_796	136451	53	-	-	1	*,796,*
Baby	contig_2268	136141	935	-	-	4	2268
Baby	contig_2700	135960	335	-	-	1	2700
Baby	contig_1733	135911	41	-	-	1	*,1733,*
Baby	contig_931	135219	231	-	-	1	931
Baby	contig_1078	134979	174	-	-	1	1078
Baby	contig_46	134672	252	-	-	1	-1959,46,2575
Baby	contig_1836	133164	48	-	-	1	1836,*
Baby	contig_1394	132868	107	-	-	1	1394,-542,*
Baby	contig_495	132164	72	-	-	1	*,495
Baby	contig_566	131654	250	-	-	1	566,-1009
Baby	contig_1272	131035	104	-	-	1	*,1272,*
Baby	contig_1819	130858	284	-	-	1	1819,-2718
Baby	contig_1218	128184	98	-	-	1	*,1218,*
Baby	contig_2545	127799	71	-	-	1	*,2545,*
Baby	contig_669	127504	137	-	-	1	1678,669,*
Baby	contig_1376	127137	134	-	-	1	*,1376,*
Baby	contig_346	127027	523	-	-	2	*,346,-487
Baby	contig_149	126819	98	-	-	1	*,149,*
Baby	contig_1242	126148	101	-	-	1	1242,*
Baby	contig_2753	125958	818	+	-	3	2753
Baby	contig_1988	125612	91	-	-	1	*,1988,*
Baby	contig_1918	125394	199	-	-	1	1918,-2197
Baby	contig_827	124863	125	-	-	1	*,827,*
Baby	contig_1006	124644	87	-	-	1	*,1461,1006
Baby	contig_1494	124517	40	-	-	1	*,1494,2693,*
Baby	contig_2108	124436	957	-	-	5	2108,-2619,1119
Baby	contig_1975	124340	47	-	-	1	*,1975,*
Baby	contig_179	123160	181	-	-	1	*,179,-1861
Baby	contig_883	122795	88	-	-	1	*,883,*
Baby	contig_1699	121630	118	-	-	1	*,1699,*
Baby	contig_1321	121581	147	-	-	1	*,1321
Baby	contig_2876	121247	203	-	-	1	20162876
Baby	contig_1706	120665	83	-	-	1	*,1706,*
Baby	contig_1729	120367	56	-	-	1	*,1729,*
Baby	contig_1758	120348	495	-	-	3	4671758961
Baby	contig_1906	119436	41	-	-	1	*,1906,*
Baby	contig_1653	118947	89	-	-	1	1653,-1439,*
Baby	contig_1475	118148	79	-	-	1	1475,*
Baby	contig_2741	117813	64	-	-	1	2741
Baby	contig_1485	117598	48	-	-	1	*,1485,*
Baby	contig_1797	117127	91	-	-	1	*,1797,*
Baby	contig_385	117057	51	-	-	1	*,385,*
Baby	contig_2273	117016	146	-	-	1	*,2273,*
Baby	contig_753	116511	329	-	-	2	*,753,-2172,*
Baby	contig_82	115975	91	-	-	1	-2290,82,1286
Baby	contig_276	115905	62	-	-	1	2761071
Baby	contig_645	115881	478	-	-	2	*,645,*
Baby	contig_922	115592	58	-	-	1	922
Baby	contig_1932	115267	162	-	-	1	2353,-427,1932
Baby	contig_1334	115114	205	-	-	1	1334
Baby	contig_1035	114173	111	-	-	1	*,1035
Baby	contig_1593	113448	135	-	-	1	*,1593,*
Baby	contig_1531	113403	58	-	-	1	*,1531,*
Baby	contig_2079	112854	112	-	-	1	*,2079,*
Baby	contig_2606	112329	72	-	-	1	*,2606,*
Baby	contig_1072	111585	69	-	-	1	*,1072,611,*
Baby	contig_494	111318	110	-	-	1	*,494,*
Baby	contig_1193	111028	58	-	-	1	*,1193
Baby	contig_53	110625	39	-	-	1	*,53,*
Baby	contig_2426	110580	35	-	-	1	*,2426,*
Baby	contig_2043	110400	138	-	-	1	*,2043,*
Baby	contig_1557	110353	150	-	-	1	*,1557,*
Baby	contig_423	110119	104	-	-	1	*,423,*
Baby	contig_273	110069	65	-	-	1	*,273,*
Baby	contig_1224	109788	68	-	-	1	*,1224,*
Baby	contig_2432	109445	103	-	-	1	24322168
Baby	contig_1153	109363	48	-	-	1	*,1153,*
Baby	contig_1575	109329	57	-	-	1	*,1575,*
Baby	contig_1763	109297	855	-	-	4	1763
Baby	contig_1172	109196	37	-	-	1	*,1172,*
Baby	contig_739	108848	178	-	-	1	*,739,-2172,*
Baby	contig_2231	108699	56	-	-	1	-554,1971,2231,*
Baby	contig_982	108523	120	-	-	1	*,982
Baby	contig_441	108390	261	-	-	1	*,-2535,-2593,-909,2221,2642,441
Baby	contig_470	108332	114	-	-	1	*,470,*
Baby	contig_1896	108219	48	-	-	1	1896,*
Baby	contig_358	107363	50	-	-	1	-2646,358,-1952,*
Baby	contig_1484	107276	187	-	-	1	*,1484,*
Baby	contig_2721	107106	192	-	-	1	1801110422772720
Baby	contig_612	106992	209	-	-	1	612,-1338
Baby	contig_946	106727	17	-	-	1	*,946,*
Baby	contig_881	106457	201	-	-	1	881,-966
Baby	contig_1532	106316	254	-	-	1	*,1532,*
Baby	contig_13	105729	99	-	-	1	-1352,13,646,-1646
Baby	contig_728	105588	169	-	-	1	728
Baby	contig_449	105147	95	-	-	1	*,449
Baby	contig_895	104931	235	-	-	1	895,-176
Baby	contig_1753	104858	83	-	-	1	*,1753,*
Baby	contig_2194	104743	54	-	-	1	*,2194,*
Baby	contig_1812	104589	58	-	-	1	*,1812,*
Baby	contig_1335	103752	74	-	-	1	*,845,1335,*
Baby	contig_2275	103708	35	-	-	1	*,2275,*
Baby	contig_809	103590	126	-	-	1	809,-18,*
Baby	contig_1833	101630	45	-	-	1	1951,1833,*
Baby	contig_2005	101192	50	-	-	1	2005,*
Baby	contig_625	101064	548	-	-	1	14356251762
Baby	contig_2554	100775	40	-	-	1	*,-611,2554,611,*
Baby	contig_2671	100735	118	-	-	1	2671,*
Baby	contig_317	100442	61	-	-	1	*,317,*
Baby	contig_576	100148	90	-	-	1	*,576,*
Baby	contig_316	99937	898	-	-	4	2398,-1960,1700,316
Baby	contig_963	99721	325	-	-	1	467963961
Baby	contig_1070	99346	46	-	-	1	*,1070,*
Baby	contig_2293	98887	245	-	-	1	2293
Baby	contig_801	98827	156	-	-	1	801,*
Baby	contig_1066	98473	44	-	-	1	*,1066,*
Baby	contig_1713	98235	106	-	-	1	-257517131552168
Baby	contig_1754	97989	80	-	-	1	*,1754,*
Baby	contig_711	97863	72	-	-	1	*,711,*
Baby	contig_395	97587	35	-	-	1	*,395,*
Baby	contig_1961	97459	61	-	-	1	*,1961,*
Baby	contig_724	95351	65	-	-	1	*,724,*
Baby	contig_2342	95343	46	-	-	1	*,2342,*
Baby	contig_2916	95291	38	-	-	1	*,2916,*
Baby	contig_24	95092	75	-	-	1	*,24,*
Baby	contig_1326	95048	71	-	-	1	*,1326,*
Baby	contig_1761	94247	88	-	-	1	*,1761,*
Baby	contig_580	93913	111	-	-	1	*,580,*
Baby	contig_1719	93743	138	-	-	1	*,1719
Baby	contig_1835	93052	48	-	-	1	1835
Baby	contig_2834	93020	34	-	-	1	304,2834,-304
Baby	contig_105	92905	54	-	-	1	*,105,*
Baby	contig_1519	92806	41	-	-	1	*,2376,1519,-1958,*
Baby	contig_1842	92713	165	-	-	1	1842
Baby	contig_556	92593	66	-	-	1	*,18,556,-18,*
Baby	contig_584	92301	30	-	-	1	*,584,*
Baby	contig_429	92203	66	-	-	1	-19104291910
Baby	contig_189	91691	162	-	-	1	*,189,2331
Baby	contig_640	91415	240	-	-	1	*,-2352,640,-91,392
Baby	contig_1075	91241	22	-	-	1	*,1075,*
Baby	contig_2843	90928	28	-	-	1	*,2843,*
Baby	contig_1501	90338	104	-	-	1	*,1501,*
Baby	contig_807	90117	93	-	-	1	*,807,*
Baby	contig_2517	89999	100	-	-	1	1936,2517,*
Baby	contig_389	89635	48	-	-	1	*,389,*
Baby	contig_1981	89632	101	-	-	1	*,1981,*
Baby	contig_599	89522	101	+	-	1	599
Baby	contig_1776	89390	128	-	-	1	*,1776
Baby	contig_1337	89085	55	-	-	1	*,1337,*
Baby	contig_1850	88852	62	-	-	1	*,1850,*
Baby	contig_180	88798	41	-	-	1	*,180,*
Baby	contig_452	88711	110	-	-	1	452,*
Baby	contig_1929	88671	129	-	-	1	1929
Baby	contig_1181	88665	80	-	-	1	*,1181,*
Baby	contig_2271	88496	67	-	-	1	*,2271,*
Baby	contig_2546	88422	39	-	-	1	*,2546,*
Baby	contig_341	87803	64	-	-	1	*,341,*
Baby	contig_2911	87652	75	-	-	1	*,2911,*
Baby	contig_2098	87493	59	-	-	1	*,2098,*
Baby	contig_19	87172	712	-	-	4	19,-1171
Baby	contig_2366	87027	221	-	-	1	2366
Baby	contig_1679	86567	201	-	-	1	*,1679,*
Baby	contig_750	86420	44	-	-	1	*,750,*
Baby	contig_506	86388	60	-	-	1	*,506,*
Baby	contig_2180	86023	108	-	-	1	-1286,2180,*
Baby	contig_2046	85744	258	-	-	1	2046
Baby	contig_1864	85590	63	-	-	1	*,1864,*
Baby	contig_1710	85484	33	-	-	1	*,1710,*
Baby	contig_165	84743	43	-	-	1	*,165,*
Baby	contig_2870	84386	35	-	-	1	*,2870,*
Baby	contig_1008	84284	72	-	-	1	*,1008,*
Baby	contig_1590	84282	65	-	-	1	*,1590,*
Baby	contig_536	84243	424	-	-	2	-176,536,*
Baby	contig_396	84213	55	-	-	1	*,396,*
Baby	contig_1372	84207	50	-	-	1	*,1372,*
Baby	contig_217	83773	35	-	-	1	*,217,*
Baby	contig_1064	83579	64	-	-	1	*,1064,*
Baby	contig_2119	83569	59	-	-	1	*,2119,*
Baby	contig_2093	83465	59	-	-	1	*,2093,*
Baby	contig_2538	83252	66	-	-	1	*,2538,*
Baby	contig_950	83061	47	-	-	1	*,950,*
Baby	contig_2281	82988	101	-	-	1	*,2281,*
Baby	contig_240	82976	197	-	-	1	-467240
Baby	contig_2647	82619	78	-	-	1	*,2647,*
Baby	contig_2525	81996	57	-	-	1	2525,*
Baby	contig_2788	81818	30	-	-	1	*,2788,*
Baby	contig_1845	81194	36	-	-	1	*,1845,*
Baby	contig_1839	81097	67	-	-	1	*,1839,*
Baby	contig_2085	81087	37	-	-	1	*,2085,*
Baby	contig_1767	81086	58	-	-	1	*,1767,*
Baby	contig_261	81000	48	-	-	1	*,261,*
Baby	contig_246	80805	139	-	-	1	*,246,*
Baby	contig_1281	80728	46	-	-	1	*,1281,*
Baby	contig_1871	80630	70	-	-	1	*,1871,*
Baby	contig_975	80579	77	-	-	1	*,975,*
Baby	contig_657	80481	236	-	-	1	657,-2330
Baby	contig_1535	80404	47	-	-	1	*,1736,1535
Baby	contig_2204	80304	78	-	-	1	2204,*
Baby	contig_2928	80271	96	-	-	1	*,2928,*
Baby	contig_86	80040	42	-	-	1	*,86,*
Baby	contig_2122	79939	37	-	-	1	*,-1640,2122,1640,*
Baby	contig_501	79907	190	-	-	1	*,501,-2016
Baby	contig_1182	79669	947	-	-	4	1182
Baby	contig_1824	79246	140	-	-	1	*,1439,-954,1824
Baby	contig_806	79207	44	-	-	1	*,806,*
Baby	contig_1044	79040	562	-	-	3	-4671044
Baby	contig_734	78861	493	-	-	2	734,*
Baby	contig_603	78764	89	-	-	1	1919,603,-2262
Baby	contig_1711	78331	59	-	-	1	*,1711,*
Baby	contig_2378	78328	41	-	-	1	*,2378,*
Baby	contig_31	78238	55	-	-	1	*,-302,31,*
Baby	contig_2840	78126	47	-	-	1	*,1995,2840,*
Baby	contig_1977	78117	55	-	-	1	*,1977,*
Baby	contig_26	78023	287	-	-	1	*,26,2360
Baby	contig_1514	77968	66	-	-	1	*,1514,*
Baby	contig_111	77939	51	-	-	1	*,111,*
Baby	contig_1701	77728	170	-	-	1	1701889
Baby	contig_2362	77528	146	-	-	1	*,2362,*
Baby	contig_842	77305	88	-	-	1	*,842,*
Baby	contig_2639	77298	98	-	-	1	2262,2639,-1919
Baby	contig_1581	77064	36	-	-	1	*,1581,*
Baby	contig_1047	76941	74	-	-	1	*,1047,*
Baby	contig_2149	76937	489	+	-	2	2149
Baby	contig_1602	76722	79	-	-	1	*,1602,*
Baby	contig_104	76687	68	-	-	1	*,104,*
Baby	contig_2230	76663	942	+	-	4	2230
Baby	contig_1814	76128	224	-	-	1	*,1814
Baby	contig_2223	76095	310	-	-	1	2287,-2690,-1805,2223
Baby	contig_541	76093	67	-	-	1	*,541,*
Baby	contig_778	75931	75	-	-	1	*,778,*
Baby	contig_1388	75598	18	-	-	1	*,1109,1388,-1109,*
Baby	contig_1325	75486	62	-	-	1	*,1325,*
Baby	contig_1233	75298	86	-	-	1	*,1233,*
Baby	contig_2310	75202	53	-	-	1	*,2310,*
Baby	contig_138	74946	78	-	-	1	*,138,*
Baby	contig_1330	74455	52	-	-	1	*,1330,*
Baby	contig_2597	74384	23	-	-	1	*,-172,2597,172,*
Baby	contig_1	74366	68	-	-	1	*,1,*
Baby	contig_1673	74304	59	-	-	1	*,1673,*
Baby	contig_2291	73994	69	-	-	1	*,2291,*
Baby	contig_2143	73805	44	-	-	1	*,2143,*
Baby	contig_2386	73803	121	-	-	1	2386
Baby	contig_2237	73751	45	-	-	1	*,2237,*
Baby	contig_962	73529	55	-	-	1	*,962,*
Baby	contig_2251	73505	67	-	-	1	*,2251,*
Baby	contig_456	73480	19	-	-	1	*,1795,456,-1795,*
Baby	contig_1744	73397	49	-	-	1	*,1744,304
Baby	contig_150	73363	38	-	-	1	*,150,*
Baby	contig_2003	73283	29	-	-	1	*,2003,*
Baby	contig_1234	73242	64	-	-	1	*,1234,*
Baby	contig_1914	73069	31	-	-	1	*,1914,*
Baby	contig_1433	72965	118	-	-	1	1433
Baby	contig_2071	72938	66	-	-	1	*,2071,*
Baby	contig_2326	72820	47	-	-	1	*,2326,*
Baby	contig_2061	72714	29	-	-	1	*,2061,*
Baby	contig_548	72582	288	-	-	1	-701548
Baby	contig_878	72357	65	-	-	1	*,878,*
Baby	contig_846	72353	76	-	-	1	*,846,*
Baby	contig_73	72230	39	-	-	1	*,73,*
Baby	contig_2324	72074	54	-	-	1	*,2324,*
Baby	contig_1481	72031	56	-	-	1	*,1481,*
Baby	contig_152	71974	56	-	-	1	*,152,*
Baby	contig_1074	71821	69	-	-	1	*,1074,*
Baby	contig_2463	71813	255	-	-	1	2463
Baby	contig_2332	71766	72	-	-	1	*,2332,*
Baby	contig_2104	71717	113	-	-	1	*,2104,*
Baby	contig_2754	71649	54	-	-	1	*,2754,*
Baby	contig_1185	71543	171	-	-	1	14921185
Baby	contig_686	71492	12	-	-	1	*,686,*
Baby	contig_1199	71230	102	-	-	1	*,1199,*
Baby	contig_2956	71196	57	-	-	1	*,2956,*
Baby	contig_912	71073	939	-	-	5	*,912
Baby	contig_1898	71002	52	-	-	1	*,1898,*
Baby	contig_1549	70977	89	-	-	1	*,1549
Baby	contig_1269	70908	67	-	-	1	*,1269,*
Baby	contig_577	70817	396	-	-	1	*,577,1738
Baby	contig_1645	70523	66	-	-	1	*,1645,*
Baby	contig_1592	70330	44	-	-	1	*,1592,*
Baby	contig_263	70278	68	-	-	1	-2744,263,*
Baby	contig_127	70276	42	-	-	1	*,127,*
Baby	contig_334	70221	49	-	-	1	*,334
Baby	contig_440	70169	276	-	-	1	440
Baby	contig_2410	70018	243	-	-	1	-27142410
Baby	contig_1107	69956	179	-	-	1	1107
Baby	contig_863	69933	76	-	-	1	*,863,*
Baby	contig_401	69904	67	-	-	1	1986,401,*
Baby	contig_703	69743	45	-	-	1	*,703,*
Baby	contig_2040	69699	88	-	-	1	*,2040,*
Baby	contig_2039	69678	115	-	-	1	2039,*
Baby	contig_1922	69647	49	-	-	1	-2744,1922,*
Baby	contig_1702	69449	47	-	-	1	*,1702,*
Baby	contig_214	69431	148	-	-	1	*,214,-327
Baby	contig_2438	69373	63	-	-	1	*,2089,2438,*
Baby	contig_44	69119	54	-	-	1	*,44,*
Baby	contig_134	69006	75	-	-	1	*,134,*
Baby	contig_1735	68894	37	-	-	1	*,1735,*
Baby	contig_1207	68881	42	-	-	1	*,1207,*
Baby	contig_2550	68726	33	-	-	1	*,2550,*
Baby	contig_2552	68662	40	-	-	1	*,2552,*
Baby	contig_1033	68291	35	-	-	1	*,2376,1033,*
Baby	contig_1180	68213	75	-	-	1	*,1180,*
Baby	contig_790	68142	58	-	-	1	966,790,-966
Baby	contig_2347	68127	29	-	-	1	*,2347,*
Baby	contig_929	67956	31	-	-	1	*,2121,929,-2121,*
Baby	contig_250	67913	59	-	-	1	250,-707,*
Baby	contig_2140	67908	69	-	-	1	*,2140,*
Baby	contig_2052	67814	99	-	-	1	*,2052,*
Baby	contig_953	67715	230	-	-	1	2020953
Baby	contig_199	67667	62	-	-	1	*,199,*
Baby	contig_2745	67141	307	-	-	1	2745
Baby	contig_1002	67098	25	-	-	1	*,1002,*
Baby	contig_663	67054	94	-	-	1	-1783,663,*
Baby	contig_1755	66822	35	-	-	1	*,1755,*
Baby	contig_2484	66735	33	-	-	1	*,2484,*
Baby	contig_1470	66654	82	-	-	1	1470,-2755,1910
Baby	contig_1010	66600	143	-	-	1	1010,*
Baby	contig_797	66540	36	-	-	1	*,797,*
Baby	contig_1007	66515	197	-	-	1	1007
Baby	contig_2059	66370	72	-	-	1	*,2059,*
Baby	contig_1356	66311	38	-	-	1	*,1356,*
Baby	contig_1731	66145	23	-	-	1	*,1278,1731,-1278,*
Baby	contig_210	65923	46	-	-	1	*,210,*
Baby	contig_2698	65923	35	-	-	1	*,2698,191
Baby	contig_858	65917	27	-	-	1	*,858,*
Baby	contig_1903	65567	51	-	-	1	*,1903,*
Baby	contig_759	65336	108	-	-	1	2294,-1352,759,646,-1646
Baby	contig_723	65226	66	-	-	1	*,723,*
Baby	contig_605	65033	70	-	-	1	*,696,605,-696,*
Baby	contig_1304	64971	48	-	-	1	*,1304,*
Baby	contig_2685	64936	52	-	-	1	545,2685,*
Baby	contig_810	64780	34	-	-	1	*,810,*
Baby	contig_1840	64719	88	-	-	1	1262,1840,-693,*
Baby	contig_1552	64637	168	-	-	1	1552
Baby	contig_1905	64596	42	-	-	1	*,1905,*
Baby	contig_1261	64578	30	-	-	1	*,1261,*
Baby	contig_1457	64542	30	-	-	1	*,1457,*
Baby	contig_779	64417	213	-	-	1	2353,-427,-1389,779,910
Baby	contig_2181	64379	39	-	-	1	*,2181,*
Baby	contig_1487	64358	32	-	-	1	-2646,1487,*
Baby	contig_1189	64198	43	-	-	1	*,1189,*
Baby	contig_2680	64128	60	-	-	1	*,2680,*
Baby	contig_1113	64048	119	-	-	1	*,1113,*
Baby	contig_30	64001	122	-	-	1	*,30,*
Baby	contig_1804	63992	91	-	-	1	*,1804,*
Baby	contig_473	63990	33	-	-	1	*,473,*
Baby	contig_1545	63918	42	-	-	1	*,1545,*
Baby	contig_642	63873	102	-	-	1	*,642,*
Baby	contig_1521	63847	94	-	-	1	*,1521,*
Baby	contig_2138	63836	264	-	-	1	2138
Baby	contig_1252	63458	37	-	-	1	*,1252,*
Baby	contig_1660	63436	52	-	-	1	*,1660,2034,*
Baby	contig_2650	63369	44	-	-	1	*,2650,*
Baby	contig_2534	63103	211	-	-	1	*,2534
Baby	contig_1077	63055	168	-	-	1	-23831077
Baby	contig_2547	62868	38	-	-	1	*,2547,*
Baby	contig_2156	62834	85	-	-	1	-10092156
Baby	contig_2306	62687	111	-	-	1	*,2306,*
Baby	contig_2133	62607	92	-	-	1	*,2133,*
Baby	contig_2910	62467	34	-	-	1	*,2910,*
Baby	contig_596	62458	62	-	-	1	*,596,*
Baby	contig_2828	62128	107	-	-	1	*,2828,-918,*
Baby	contig_1500	61942	56	-	-	1	*,1500,959
Baby	contig_270	61916	104	-	-	1	*,270,*
Baby	contig_40	61900	72	-	-	1	40,*
Baby	contig_1781	61718	55	-	-	1	*,1781,*
Baby	contig_2511	61691	52	-	-	1	*,2511,*
Baby	contig_1739	61685	63	-	-	1	1739,*
Baby	contig_2086	61677	53	-	-	1	*,2086,*
Baby	contig_1455	61229	35	-	-	1	*,1455,*
Baby	contig_326	61178	42	-	-	1	*,326,*
Baby	contig_821	61095	110	-	-	1	-2307,821,-900,-1236,2321
Baby	contig_1624	61023	118	-	-	1	-554197116242036
Baby	contig_1530	60986	219	-	-	1	*,1530
Baby	contig_2510	60876	273	-	-	1	2510
Baby	contig_907	60818	107	-	-	1	*,907
Baby	contig_2088	60811	44	-	-	1	*,2088,*
Baby	contig_2675	60791	42	-	-	1	*,2675,*
Baby	contig_885	60488	29	-	-	1	*,885,*
Baby	contig_2467	60402	52	-	-	1	*,2467,*
Baby	contig_1727	60336	46	-	-	1	*,1727,*
Baby	contig_2276	60307	45	-	-	1	*,2276,*
Baby	contig_1889	60302	48	-	-	1	*,1889,*
Baby	contig_2388	60188	84	-	-	1	-720,2388,-1213,-2317
Baby	contig_1613	60077	50	-	-	1	*,518,1613,*
Baby	contig_1997	60050	40	-	-	1	*,1997,*
Baby	contig_1069	59936	41	-	-	1	*,1069,*
Baby	contig_1445	59677	92	-	-	1	*,1445,*
Baby	contig_2971	59591	77	-	-	1	-720,2971,-1213,-2317
Baby	contig_340	59417	61	-	-	1	*,340,*
Baby	contig_1220	59383	32	-	-	1	*,1220,*
Baby	contig_1920	59290	79	-	-	1	*,1920,*
Baby	contig_743	59114	86	-	-	1	-1492,743,-445,*
Baby	contig_2578	59112	45	-	-	1	*,2578,*
Baby	contig_607	59008	48	-	-	1	*,607,*
Baby	contig_1165	58753	61	-	-	1	*,1165,*
Baby	contig_1111	58720	86	-	-	1	*,1111,*
Baby	contig_2100	58194	68	-	-	1	*,2100,*
Baby	contig_870	58186	78	-	-	1	*,870,-1764
Baby	contig_363	58129	24	-	-	1	*,363,*
Baby	contig_1560	58043	28	-	-	1	*,1560,*
Baby	contig_598	57969	112	-	-	1	598,*
Baby	contig_335	57907	47	-	-	1	*,335,*
Baby	contig_100	57850	64	-	-	1	*,100,*
Baby	contig_758	57779	82	-	-	1	*,758,*
Baby	contig_866	57737	38	-	-	1	*,866,*
Baby	contig_1469	57677	112	-	-	1	*,1469,*
Baby	contig_2896	57666	26	-	-	1	*,2896,*
Baby	contig_1983	57578	64	-	-	1	*,1983,*
Baby	contig_610	57525	74	-	-	1	*,610,*
Baby	contig_783	57471	49	-	-	1	*,783,*
Baby	contig_2395	57453	65	-	-	1	*,2395,*
Baby	contig_477	57407	41	-	-	1	*,477,*
Baby	contig_2587	57107	40	-	-	1	*,2587,*
Baby	contig_561	57095	62	-	-	1	*,561,*
Baby	contig_1979	57087	28	-	-	1	*,1979,*
Baby	contig_2588	56953	142	-	-	1	*,2588,*
Baby	contig_2076	56910	46	-	-	1	*,2076,*
Baby	contig_2973	56842	53	-	-	1	*,2973,-1995,*
Baby	contig_145	56773	36	-	-	1	*,145,*
Baby	contig_1048	56639	87	-	-	1	*,1048,*
Baby	contig_2087	56467	40	-	-	1	*,-1854,2087,*
Baby	contig_1682	56449	60	-	-	1	*,1682,*
Baby	contig_1056	56403	57	-	-	1	*,1056,*
Baby	contig_572	56377	70	-	-	1	*,572,*
Baby	contig_1924	56271	78	-	-	1	*,1924
Baby	contig_1351	56251	38	-	-	1	*,1351,*
Baby	contig_908	56191	63	-	-	1	*,908,*
Baby	contig_181	56138	23	-	-	1	*,1359,181,-1359,*
Baby	contig_1328	56083	64	-	-	1	*,1328,*
Baby	contig_744	56081	139	-	-	1	-2522744704
Baby	contig_439	56079	11	-	-	1	*,439,*
Baby	contig_190	56067	35	-	-	1	*,190,*
Baby	contig_2238	56029	151	-	-	1	2238
Baby	contig_2959	55996	37	-	-	1	*,2959,*
Baby	contig_1928	55954	52	-	-	1	*,1928,*
Baby	contig_298	55937	42	-	-	1	*,298,*
Baby	contig_2932	55848	91	-	-	1	*,2932,*
Baby	contig_1629	55781	101	-	-	1	*,1629,*
Baby	contig_409	55640	74	-	-	1	*,409,*
Baby	contig_383	55567	36	-	-	1	*,383,*
Baby	contig_896	55559	207	-	-	1	-2575,873,896,-1639,2168
Baby	contig_112	55536	341	-	-	2	*,1748,112,777
Baby	contig_432	55403	117	-	-	1	*,432,-1338
Baby	contig_294	55364	166	-	-	1	2613,294,*
Baby	contig_2337	55363	26	-	-	1	*,2337,*
Baby	contig_93	55345	41	-	-	1	*,93,*
Baby	contig_2370	55214	46	-	-	1	*,2370,*
Baby	contig_256	55208	46	-	-	1	*,256,*
Baby	contig_1302	55195	31	-	-	1	*,1302,*
Baby	contig_760	55085	99	-	-	1	*,760,*
Baby	contig_2013	55075	34	-	-	1	*,2013,*
Baby	contig_689	55033	48	-	-	1	*,689,*
Baby	contig_1085	54918	55	-	-	1	*,1085,*
Baby	contig_435	54843	20	-	-	1	435,*
Baby	contig_2644	54778	75	-	-	1	-1620,2644,*
Baby	contig_763	54704	103	-	-	1	763,*
Baby	contig_2068	54661	81	-	-	1	*,2068,*
Baby	contig_1908	54612	45	-	-	1	*,1908,*
Baby	contig_754	54549	53	-	-	1	*,754,*
Baby	contig_869	54462	63	-	-	1	*,445,869,1492
Baby	contig_1350	54348	87	-	-	1	-1885,1350,1586,-1118
Baby	contig_2171	54281	60	-	-	1	*,2171,*
Baby	contig_1477	54264	32	-	-	1	*,1477,*
Baby	contig_1913	54219	236	-	-	1	873279727481913
Baby	contig_1946	54174	54	-	-	1	*,1946,*
Baby	contig_2781	54154	55	-	-	1	*,2781,*
Baby	contig_2921	54135	45	-	-	1	*,2921
Baby	contig_557	54126	45	-	-	1	*,-1974,557,*
Baby	contig_1703	53992	908	-	-	4	24701703
Baby	contig_2533	53962	72	-	-	1	*,2533,*
Baby	contig_1948	53952	101	-	-	1	-106319481829
Baby	contig_2607	53901	31	-	-	1	*,2607,*
Baby	contig_1940	53895	5	-	-	1	*,1940,*
Baby	contig_1320	53868	20	-	-	1	*,485,1320,-485,*
Baby	contig_568	53826	142	-	-	1	5682383
Baby	contig_2318	53732	72	-	-	1	2318,2381,*
Baby	contig_1953	53653	42	-	-	1	*,1953
Baby	contig_1976	53529	28	-	-	1	*,1976,*
Baby	contig_411	53428	112	-	-	1	*,411,*
Baby	contig_1131	53409	113	-	-	1	*,1131
Baby	contig_2146	53388	904	-	-	5	2146
Baby	contig_1537	53350	456	+	-	2	1537
Baby	contig_1655	53132	16	-	-	1	*,1655,*
Baby	contig_1273	53081	68	-	-	1	*,1273,959
Baby	contig_1895	52970	76	-	-	1	*,1895,*
Baby	contig_2170	52945	36	-	-	1	*,2170,*
Baby	contig_480	52870	925	-	-	5	480,*
Baby	contig_521	52786	103	-	-	1	*,521,*
Baby	contig_1049	52765	82	-	-	1	-2321,1236,900,1049,-1139
Baby	contig_2406	52759	63	-	-	1	*,2406,*
Baby	contig_550	52570	38	-	-	1	*,550,*
Baby	contig_2183	52565	52	-	-	1	*,2183,*
Baby	contig_2302	52548	84	-	-	1	*,2302,*
Baby	contig_789	52501	45	-	-	1	*,789,*
Baby	contig_1529	52498	16	-	-	1	*,1529,*
Baby	contig_515	52473	55	-	-	1	*,515,*
Baby	contig_2860	52447	23	-	-	1	*,2860,*
Baby	contig_1102	52428	45	-	-	1	*,1102,*
Baby	contig_2234	52177	217	-	-	1	2234
Baby	contig_2568	52064	67	-	-	1	*,2568,*
Baby	contig_387	51997	64	-	-	1	*,387,*
Baby	contig_539	51975	28	-	-	1	*,539,*
Baby	contig_1371	51941	22	-	-	1	*,1371,-2014,*
Baby	contig_1253	51812	59	-	-	1	*,1253,*
Baby	contig_1555	51785	90	-	-	1	*,1555,*
Baby	contig_1563	51617	77	-	-	1	*,1563,-824
Baby	contig_2050	51501	942	-	-	4	2050
Baby	contig_2379	51429	40	-	-	1	*,2379,*
Baby	contig_1837	51335	49	-	-	1	*,1837,*
Baby	contig_1318	51287	59	-	-	1	*,1318,*
Baby	contig_1141	51272	22	-	-	1	*,1141,*
Baby	contig_2205	51168	69	-	-	1	*,2205,*
Baby	contig_1879	50917	44	-	-	1	*,1879,*
Baby	contig_855	50831	113	-	-	1	1554,855,*
Baby	contig_1771	50825	89	-	-	1	*,1771,*
Baby	contig_641	50774	227	-	-	1	-777,641,-1748,*
Baby	contig_2116	50671	35	-	-	1	*,2116,*
Baby	contig_1479	50662	201	+	-	1	1479
Baby	contig_365	50610	56	-	-	1	*,365,*
Baby	contig_1260	50461	25	-	-	1	*,1260,*
Baby	contig_2480	50448	50	-	-	1	*,2480,*
Baby	contig_1464	50390	20	-	-	1	*,1464,-2014,*
Baby	contig_1923	50383	43	-	-	1	*,1923,*
Baby	contig_266	50354	23	-	-	1	*,266,*
Baby	contig_2401	50351	111	-	-	1	*,2401,*
Baby	contig_2441	50336	129	-	-	1	*,2441,291,*
Baby	contig_2344	50223	97	-	-	1	*,2344,*
Baby	contig_1740	50222	42	-	-	1	*,1740,*
Baby	contig_1311	50104	119	-	-	1	*,1311,*
Baby	contig_664	50081	29	-	-	1	*,664,*
Baby	contig_426	50038	512	-	-	2	426
Baby	contig_1579	50024	55	-	-	1	*,845,1579,*
Baby	contig_436	50014	75	-	-	1	436,*
Baby	contig_1883	50014	228	-	-	1	18832628
Baby	contig_726	49956	130	-	-	1	-1009726
Baby	contig_2130	49912	88	-	-	1	*,2130
Baby	contig_3002	49846	22	-	-	1	*,3002,*
Baby	contig_433	49842	99	-	-	1	*,433,*
Baby	contig_970	49712	945	-	-	4	970
Baby	contig_2137	49622	70	-	-	1	*,2137,*
Baby	contig_595	49620	34	-	-	1	*,595,*
Baby	contig_2349	49483	28	-	-	1	*,2349,*
Baby	contig_460	49479	132	-	-	1	460,1303,-2294,1805,2690
Baby	contig_1488	49464	32	-	-	1	*,1488,*
Baby	contig_614	49448	69	-	-	1	*,614,*
Baby	contig_2421	49407	33	-	-	1	*,2421,*
Baby	contig_2912	49401	30	-	-	1	*,2912,*
Baby	contig_68	49400	10	-	-	1	*,68,*
Baby	contig_1553	49292	62	-	-	1	*,1553,*
Baby	contig_815	49050	90	-	-	1	815,*
Baby	contig_1121	48934	47	-	-	1	*,1121,*
Baby	contig_2411	48611	70	-	-	1	*,2411,*
Baby	contig_914	48452	23	-	-	1	*,914,*
Baby	contig_50	48435	67	-	-	1	540,50,*
Baby	contig_1496	48415	62	-	-	1	*,1496,*
Baby	contig_220	48397	82	-	-	1	*,220,*
Baby	contig_1827	48348	107	-	-	1	*,1827,*
Baby	contig_2446	48266	53	-	-	1	*,2446,*
Baby	contig_888	48218	77	-	-	1	*,888,*
Baby	contig_1741	48218	34	-	-	1	*,1741,*
Baby	contig_2203	48157	107	-	-	1	*,2203,1478
Baby	contig_2254	48141	55	-	-	1	*,2254,*
Baby	contig_2845	47969	54	-	-	1	*,2845,*
Baby	contig_745	47926	376	-	-	1	-1876745
Baby	contig_41	47856	34	-	-	1	*,41,*
Baby	contig_2096	47829	97	-	-	1	-1885,2096,-1630
Baby	contig_2350	47816	28	-	-	1	*,2350,*
Baby	contig_1467	47736	32	-	-	1	*,1467,*
Baby	contig_2094	47696	114	-	-	1	2094
Baby	contig_1956	47607	61	-	-	1	*,1956,*
Baby	contig_1163	47570	43	-	-	1	*,518,1163,*
Baby	contig_2942	47504	42	-	-	1	*,2942,*
Baby	contig_2611	47480	28	-	-	1	*,2611,*
Baby	contig_582	47463	39	-	-	1	*,582,*
Baby	contig_804	47423	116	-	-	1	2.19711e+17
Baby	contig_1197	47334	54	-	-	1	*,1197,*
Baby	contig_229	47219	20	-	-	1	*,229,*
Baby	contig_1789	47215	178	-	-	1	*,1789,-1855,*
Baby	contig_2145	47134	62	-	-	1	*,2145,*
Baby	contig_1021	47065	39	-	-	1	*,1021,*
Baby	contig_531	46937	23	-	-	1	*,531,*
Baby	contig_1558	46883	34	-	-	1	*,1558,*
Baby	contig_89	46783	63	-	-	1	*,89,*
Baby	contig_2128	46719	58	-	-	1	*,2128,*
Baby	contig_1606	46651	38	-	-	1	*,1606,*
Baby	contig_793	46635	90	-	-	1	*,793,*
Baby	contig_2863	46593	28	-	-	1	*,2863,*
Baby	contig_3007	46588	32	-	-	1	*,3007,*
Baby	contig_1585	46559	42	-	-	1	*,1585,*
Baby	contig_2900	46559	67	-	-	1	*,2900,*
Baby	contig_697	46526	48	-	-	1	*,697,*
Baby	contig_1046	46349	21	-	-	1	*,1046,*
Baby	contig_85	46298	41	-	-	1	*,85,*
Baby	contig_1067	46281	81	-	-	1	1630,1067,-1630,1586,-1118
Baby	contig_2374	46172	138	-	-	1	22972374487
Baby	contig_70	46132	48	-	-	1	*,70,*
Baby	contig_1332	46122	41	-	-	1	*,1332,*
Baby	contig_1513	46111	56	-	-	1	*,1513,*
Baby	contig_939	46060	63	-	-	1	*,939,*
Baby	contig_1473	46041	87	-	-	1	*,1473,*
Baby	contig_2451	46026	12	-	-	1	*,2451,*
Baby	contig_1451	46005	53	-	-	1	*,1451,*
Baby	contig_131	45979	24	-	-	1	*,131,*
Baby	contig_1911	45938	39	-	-	1	*,1911,*
Baby	contig_600	45866	15	-	-	1	*,600,*
Baby	contig_1354	45836	53	-	-	1	*,1354,*
Baby	contig_1106	45832	27	-	-	1	*,1106,*
Baby	contig_694	45805	610	-	-	4	*,694,2213
Baby	contig_718	45765	101	-	-	1	*,718,*
Baby	contig_1098	45732	76	-	-	1	*,1098,1082
Baby	contig_1190	45677	50	-	-	1	-304,1190,*
Baby	contig_2056	45647	36	-	-	1	*,2056,*
Baby	contig_589	45645	52	-	-	1	*,589,*
Baby	contig_2250	45637	7	-	-	1	*,2250,*
Baby	contig_755	45592	77	-	-	1	*,755,*
Baby	contig_2073	45499	64	-	-	1	*,2073,*
Baby	contig_1705	45483	584	+	-	2	1705
Baby	contig_634	45461	116	-	-	1	634,*
Baby	contig_2097	45439	294	-	-	1	2097
Baby	contig_2837	45420	36	-	-	1	*,2837,*
Baby	contig_942	45407	34	-	-	1	*,942,*
Baby	contig_2829	45359	61	-	-	1	-2290,2829,*
Baby	contig_1396	45354	24	-	-	1	*,1396,*
Baby	contig_1954	45301	36	-	-	1	*,1954,*
Baby	contig_2219	45267	78	-	-	1	*,2219,*
Baby	contig_78	45219	87	-	-	1	*,78,*
Baby	contig_1436	45154	32	-	-	1	*,1436,*
Baby	contig_1283	45050	40	-	-	1	*,1283,*
Baby	contig_2729	45001	71	-	-	1	*,918,2729,*
Baby	contig_406	44949	27	-	-	1	*,406,*
Baby	contig_206	44923	46	-	-	1	*,206,*
Baby	contig_504	44919	31	-	-	1	*,504,*
Baby	contig_1460	44916	59	-	-	1	1460,-1764
Baby	contig_238	44907	317	+	-	1	238
Baby	contig_29	44832	57	-	-	1	*,29,*
Baby	contig_203	44831	15	-	-	1	*,203,*
Baby	contig_333	44800	42	-	-	1	*,333,*
Baby	contig_2857	44767	10	-	-	1	*,2857,*
Baby	contig_2537	44541	57	-	-	1	*,2537,*
Baby	contig_1580	44398	79	-	-	1	*,-1773,1580,*
Baby	contig_765	44390	119	-	-	1	*,765,*
Baby	contig_1386	44384	38	-	-	1	*,1386,*
Baby	contig_412	44320	28	-	-	1	*,412,*
Baby	contig_120	44312	55	-	-	1	*,120,*
Baby	contig_2529	44269	45	-	-	1	*,2529,*
Baby	contig_221	44260	47	-	-	1	*,221,*
Baby	contig_586	44227	56	-	-	1	*,586,*
Baby	contig_264	44150	20	-	-	1	*,264,*
Baby	contig_500	44123	175	-	-	1	*,639,500,*
Baby	contig_2705	44092	133	-	-	1	*,2705,2023,*
Baby	contig_425	44023	194	-	-	1	4252030
Baby	contig_1420	44019	44	-	-	1	*,1420,*
Baby	contig_1820	44007	31	-	-	1	*,1820,*
Baby	contig_2354	43899	53	-	-	1	*,2354,*
Baby	contig_2423	43807	215	-	-	1	2287,-2690,-1805,2423
Baby	contig_1888	43721	39	-	-	1	*,1888,*
Baby	contig_2672	43709	46	-	-	1	*,2672,*
Baby	contig_1782	43696	478	+	-	2	1782
Baby	contig_144	43540	39	-	-	1	*,144,*
Baby	contig_1144	43506	36	-	-	1	*,1144,*
Baby	contig_309	43408	53	-	-	1	*,309,*
Baby	contig_1017	43304	41	-	-	1	*,1017,*
Baby	contig_1266	43249	144	-	-	1	12661712
Baby	contig_1792	43221	13	-	-	1	*,1792,*
Baby	contig_1194	43120	20	-	-	1	*,1194,*
Baby	contig_1852	43116	20	-	-	1	*,1852,*
Baby	contig_2405	43105	37	-	-	1	*,2405,*
Baby	contig_51	42972	15	-	-	1	*,51,*
Baby	contig_799	42884	31	-	-	1	*,799,*
Baby	contig_225	42852	55	-	-	1	*,225,*
Baby	contig_2732	42809	25	-	-	1	*,2732,*
Baby	contig_534	42794	37	-	-	1	*,534,*
Baby	contig_2740	42792	43	-	-	1	*,2740,-1192,*
Baby	contig_2174	42739	25	-	-	1	*,2174,*
Baby	contig_917	42733	136	-	-	1	-545917
Baby	contig_1393	42636	91	-	-	1	*,1393,*
Baby	contig_1666	42617	65	-	-	1	*,1666,*
Baby	contig_979	42386	35	-	-	1	*,979,*
Baby	contig_393	42382	57	-	-	1	*,393,*
Baby	contig_6	42368	29	-	-	1	*,6,*
Baby	contig_1143	42295	42	-	-	1	*,1143,*
Baby	contig_553	42267	33	-	-	1	*,553,*
Baby	contig_936	42220	66	-	-	1	*,936,*
Baby	contig_1240	42169	75	-	-	1	-2391,1240,1878,*
Baby	contig_2995	42146	41	-	-	1	*,2995,*
Baby	contig_2453	42132	107	+	-	1	2453
Baby	contig_1671	42124	96	-	-	1	*,1671,*
Baby	contig_571	42117	12	-	-	1	*,571,*
Baby	contig_1628	42093	66	-	-	1	*,1628,-2241
Baby	contig_854	42081	167	-	-	1	-2030854
Baby	contig_2148	42079	31	-	-	1	*,2148,*
Baby	contig_1020	41889	46	-	-	1	*,1020,*
Baby	contig_1263	41884	61	-	-	1	*,1263,*
Baby	contig_2402	41866	56	-	-	1	*,2402,*
Baby	contig_2965	41862	2	-	-	1	*,2965,*
Baby	contig_200	41833	30	-	-	1	*,200,*
Baby	contig_2742	41830	109	-	-	1	*,2742,*
Baby	contig_390	41775	31	-	-	1	*,390,*
Baby	contig_2598	41770	34	-	-	1	*,2598,*
Baby	contig_2608	41769	82	-	-	1	2608,-1461,*
Baby	contig_2001	41758	41	-	-	1	*,2001,*
Baby	contig_1169	41681	54	-	-	1	*,1169,*
Baby	contig_268	41586	20	-	-	1	*,1832,268,*
Baby	contig_1277	41532	27	-	-	1	*,1277,*
Baby	contig_2758	41495	33	-	-	1	-2673,786,2758,*
Baby	contig_1124	41489	50	-	-	1	*,1124,*
Baby	contig_2985	41463	103	-	-	1	1262,2985,-693,*
Baby	contig_574	41414	34	-	-	1	*,574,*
Baby	contig_1838	41350	67	-	-	1	*,1838,*
Baby	contig_2908	41297	21	-	-	1	*,2908,*
Baby	contig_771	41294	60	-	-	1	*,771,*
Baby	contig_54	41268	17	-	-	1	*,54,*
Baby	contig_2048	41251	39	-	-	1	*,2048,*
Baby	contig_1243	41221	43	-	-	1	*,1243
Baby	contig_1202	41186	64	-	-	1	*,1202,*
Baby	contig_1779	41183	48	-	-	1	*,1779,*
Baby	contig_1998	41010	32	-	-	1	*,1998,*
Baby	contig_941	40934	31	-	-	1	*,941,*
Baby	contig_2440	40915	138	-	-	1	*,2440,*
Baby	contig_2709	40899	26	-	-	1	*,2709,*
Baby	contig_496	40887	86	+	-	1	496
Baby	contig_2225	40887	374	-	-	1	2225,-2470
Baby	contig_619	40867	31	-	-	1	*,619,*
Baby	contig_2115	40805	47	-	-	1	*,2115,*
Baby	contig_164	40700	47	-	-	1	*,164,*
Baby	contig_1497	40691	35	-	-	1	*,1497,*
Baby	contig_444	40685	84	-	-	1	*,444,*
Baby	contig_1458	40680	51	-	-	1	1458
Baby	contig_451	40679	56	-	-	1	*,451,*
Baby	contig_998	40669	70	-	-	1	*,998,*
Baby	contig_934	40584	91	-	-	1	934,2242,2785,*
Baby	contig_1793	40468	29	-	-	1	*,1793,*
Baby	contig_2761	40372	33	-	-	1	*,2761,*
Baby	contig_380	40370	32	-	-	1	*,380,*
Baby	contig_1685	40350	15	-	-	1	*,1685,*
Baby	contig_2153	40250	345	+	-	1	2153
Baby	contig_2681	40228	43	-	-	1	*,2681,*
Baby	contig_835	40226	62	-	-	1	*,835,*
Baby	contig_486	40212	125	-	-	1	-10634861829
Baby	contig_2407	40195	134	+	-	1	2407
Baby	contig_1775	40180	81	-	-	1	*,1775,*
Baby	contig_2987	40115	60	-	-	1	*,2987,*
Baby	contig_2543	40114	346	-	-	1	-2213,2543,*
Baby	contig_1297	40107	22	-	-	1	*,1297,*
Baby	contig_1404	40105	774	-	-	4	1404,-2397
Baby	contig_2515	40098	142	-	-	1	2144,-773,-1152,2515
Baby	contig_1856	40070	85	-	-	1	*,1856,*
Baby	contig_2021	40048	56	-	-	1	*,2021,*
Baby	contig_63	40008	14	-	-	1	*,63,*
Baby	contig_523	39999	119	-	-	1	2353,-427,-1389,523,*
Baby	contig_1296	39900	78	-	-	1	-2391,1296,1878,*
Baby	contig_1368	39864	35	-	-	1	*,1368
Baby	contig_2836	39847	35	-	-	1	*,2836,*
Baby	contig_1120	39810	33	-	-	1	*,1120,*
Baby	contig_623	39787	11	-	-	1	*,623,*
Baby	contig_2151	39769	37	-	-	1	*,2151,*
Baby	contig_2738	39760	30	-	-	1	*,-2352,2738,*
Baby	contig_119	39630	59	-	-	1	*,119,*
Baby	contig_2728	39604	107	-	-	1	*,2728,*
Baby	contig_1597	39567	57	-	-	1	*,1597,*
Baby	contig_2512	39529	19	-	-	1	*,2512,*
Baby	contig_1859	39521	29	-	-	1	*,1859,*
Baby	contig_897	39455	42	-	-	1	*,897,*
Baby	contig_1766	39451	12	-	-	1	*,1766,*
Baby	contig_1324	39340	29	-	-	1	*,1324,*
Baby	contig_271	39319	44	-	-	1	*,271,*
Baby	contig_2884	39318	39	-	-	1	2294,-1303,2884,*
Baby	contig_1648	39291	57	-	-	1	-2168,1639,1648,*
Baby	contig_2821	39286	51	-	-	1	*,2821,*
Baby	contig_1570	39285	73	-	-	1	*,1570
Baby	contig_522	39283	46	-	-	1	*,2089,522,*
Baby	contig_1857	39248	16	-	-	1	*,1857,*
Baby	contig_608	39129	27	-	-	1	*,608,*
Baby	contig_1556	39092	629	-	-	3	15561738
Baby	contig_141	39008	31	-	-	1	*,141,*
Baby	contig_147	38977	44	-	-	1	*,147,*
Baby	contig_1357	38886	34	-	-	1	*,1357,*
Baby	contig_981	38882	80	-	-	1	981,*
Baby	contig_762	38813	124	-	-	1	*,762,*
Baby	contig_526	38798	175	-	-	1	5262269
Baby	contig_159	38792	26	-	-	1	*,159,*
Baby	contig_1216	38786	39	-	-	1	*,1216,*
Baby	contig_976	38758	498	-	-	2	976,*
Baby	contig_1714	38744	48	-	-	1	*,1714,-761,*
Baby	contig_2641	38738	207	-	-	1	2641
Baby	contig_175	38702	45	-	-	1	*,175,*
Baby	contig_2159	38700	44	+	-	1	2159
Baby	contig_691	38681	34	-	-	1	*,691,*
Baby	contig_1808	38677	49	-	-	1	*,1808,*
Baby	contig_1195	38656	90	-	-	1	1195,*
Baby	contig_876	38635	48	-	-	1	*,876,*
Baby	contig_516	38580	117	-	-	1	*,516
Baby	contig_1704	38529	76	-	-	1	1704,*
Baby	contig_252	38505	35	-	-	1	*,252,*
Baby	contig_224	38492	60	-	-	1	*,224,*
Baby	contig_1675	38470	40	-	-	1	*,1675,*
Baby	contig_92	38444	41	-	-	1	*,92,*
Baby	contig_960	38362	100	-	-	1	-1082,960,-2010
Baby	contig_2780	38316	15	-	-	1	*,2780,*
Baby	contig_2682	38308	11	-	-	1	*,2682,*
Baby	contig_2430	38264	61	-	-	1	*,2430,*
Baby	contig_1032	38263	28	-	-	1	*,1032,*
Baby	contig_293	38255	58	-	-	1	*,293,*
Baby	contig_2778	38243	36	-	-	1	*,2778,*
Baby	contig_1090	38095	57	-	-	1	*,-2209,1090,*
Baby	contig_2874	38085	27	-	-	1	*,2874,*
Baby	contig_990	38010	58	-	-	1	*,990,*
Baby	contig_2953	38010	19	-	-	1	*,2953,*
Baby	contig_1383	37979	389	-	-	1	898,1383,*
Baby	contig_453	37921	30	-	-	1	*,453,*
Baby	contig_969	37919	91	-	-	1	*,969,*
Baby	contig_2286	37898	15	-	-	1	*,2286,*
Baby	contig_2656	37865	38	-	-	1	*,2656,*
Baby	contig_1544	37848	108	-	-	1	*,1544
Baby	contig_1004	37827	26	-	-	1	*,1004,*
Baby	contig_1722	37820	33	-	-	1	*,1722,*
Baby	contig_2925	37773	25	-	-	1	*,2925,*
Baby	contig_2284	37759	8	-	-	1	*,2284,*
Baby	contig_575	37720	37	-	-	1	*,575,*
Baby	contig_721	37705	48	-	-	1	*,1491,721,*
Baby	contig_2652	37694	59	-	-	1	*,2652,*
Baby	contig_255	37668	40	-	-	1	*,255,*
Baby	contig_479	37641	53	-	-	1	*,479,*
Baby	contig_1306	37437	89	-	-	1	*,1306,2070
Baby	contig_174	37431	40	-	-	1	*,174,*
Baby	contig_1456	37421	59	-	-	1	*,1456,*
Baby	contig_204	37389	18	-	-	1	*,204,*
Baby	contig_811	37272	50	-	-	1	*,811,*
Baby	contig_2255	37268	37	-	-	1	*,2255,*
Baby	contig_233	37266	26	-	-	1	*,233,*
Baby	contig_468	37255	36	-	-	1	*,468,*
Baby	contig_2431	37253	102	-	-	1	*,2431,*
Baby	contig_1091	37168	77	-	-	1	*,1091,*
Baby	contig_2667	37026	95	-	-	1	*,2667,*
Baby	contig_2475	37006	18	-	-	1	*,2475,*
Baby	contig_59	36994	42	-	-	1	*,59,*
Baby	contig_1687	36980	41	-	-	1	*,1687,*
Baby	contig_195	36911	74	-	-	1	*,195,*
Baby	contig_207	36870	26	-	-	1	*,207,*
Baby	contig_2228	36851	57	-	-	1	*,2228,*
Baby	contig_1298	36847	43	-	-	1	*,1298,*
Baby	contig_675	36713	68	-	-	1	*,-2787,-2711,675,*
Baby	contig_1347	36706	47	-	-	1	*,1347
Baby	contig_1623	36691	39	-	-	1	*,1623,*
Baby	contig_2701	36690	11	-	-	1	*,2701,*
Baby	contig_635	36648	49	-	-	1	*,635,*
Baby	contig_1721	36549	23	-	-	1	*,1721,*
Baby	contig_2957	36526	29	-	-	1	*,2957,*
Baby	contig_1499	36525	35	-	-	1	*,-2034,1499,*
Baby	contig_1780	36507	18	-	-	1	*,1780,*
Baby	contig_2934	36484	29	-	-	1	*,2934,*
Baby	contig_2200	36464	55	-	-	1	*,542,2200,*
Baby	contig_947	36460	54	-	-	1	*,947,*
Baby	contig_1426	36451	23	-	-	1	*,1426,*
Baby	contig_2295	36451	49	-	-	1	*,2295,*
Baby	contig_2338	36443	51	-	-	1	*,2338,*
Baby	contig_1019	36426	223	-	-	1	*,1019,*
Baby	contig_1942	36425	33	-	-	1	*,1942,*
Baby	contig_2981	36425	110	-	-	1	*,2981,*
Baby	contig_1752	36418	41	-	-	1	*,1752,*
Baby	contig_2502	36388	25	-	-	1	*,2502,*
Baby	contig_795	36376	44	-	-	1	*,795,-2078
Baby	contig_2555	36355	84	-	-	1	*,2555,*
Baby	contig_505	36307	29	-	-	1	*,505,*
Baby	contig_647	36258	97	-	-	1	*,647,*
Baby	contig_2782	36236	144	+	-	1	2782
Baby	contig_2752	36181	41	-	-	1	*,2752,*
Baby	contig_1769	36145	57	-	-	1	*,1769,*
Baby	contig_2282	36133	31	-	-	1	*,2282,*
Baby	contig_817	36119	40	-	-	1	*,817,*
Baby	contig_1578	36039	34	-	-	1	*,1578,*
Baby	contig_434	36019	72	-	-	1	*,434,*
Baby	contig_362	36016	56	-	-	1	*,362,*
Baby	contig_731	35963	28	-	-	1	*,731,*
Baby	contig_1627	35959	20	-	-	1	*,1627,*
Baby	contig_1577	35955	30	-	-	1	*,1577,*
Baby	contig_1145	35953	19	-	-	1	*,1145,*
Baby	contig_1841	35939	27	-	-	1	*,1841,-2147,*
Baby	contig_171	35878	28	-	-	1	*,171,*
Baby	contig_2011	35865	23	-	-	1	*,2011,*
Baby	contig_2296	35839	60	-	-	1	2296,*
Baby	contig_591	35817	368	+	-	2	591
Baby	contig_349	35790	48	-	-	1	*,349,*
Baby	contig_2852	35786	65	-	-	1	*,2852,*
Baby	contig_328	35767	80	-	-	1	*,328,*
Baby	contig_2549	35755	20	-	-	1	*,2549,*
Baby	contig_1632	35694	58	-	-	1	*,1632,*
Baby	contig_592	35689	60	-	-	1	*,592,*
Baby	contig_337	35662	18	-	-	1	*,337,*
Baby	contig_1966	35638	39	-	-	1	*,1966,*
Baby	contig_1955	35622	37	-	-	1	*,1955,*
Baby	contig_2940	35620	23	-	-	1	*,2940,*
Baby	contig_2955	35601	20	-	-	1	*,2955,*
Baby	contig_813	35545	24	-	-	1	*,813,*
Baby	contig_849	35531	51	-	-	1	*,849,*
Baby	contig_1826	35529	29	-	-	1	*,1826,*
Baby	contig_2357	35511	19	-	-	1	*,2357,*
Baby	contig_305	35481	19	-	-	1	*,305,*
Baby	contig_2256	35427	25	-	-	1	*,2256,*
Baby	contig_2664	35382	40	-	-	1	*,2664,*
Baby	contig_414	35373	25	-	-	1	*,414,*
Baby	contig_948	35349	27	-	-	1	*,948,*
Baby	contig_2931	35268	33	-	-	1	*,2931,*
Baby	contig_1574	35258	47	-	-	1	*,1574,*
Baby	contig_1778	35237	34	-	-	1	*,1778,*
Baby	contig_1621	35184	14	-	-	1	*,1621,*
Baby	contig_1167	35177	43	-	-	1	*,1167,*
Baby	contig_1799	35151	44	-	-	1	*,1799,*
Baby	contig_38	35140	42	-	-	1	*,38,*
Baby	contig_1370	35073	52	-	-	1	*,1370,*
Baby	contig_1526	35067	29	-	-	1	*,1526,-1491,*
Baby	contig_315	35058	28	-	-	1	*,315,*
Baby	contig_348	35058	33	-	-	1	*,348,*
Baby	contig_2240	35026	19	-	-	1	*,2240,*
Baby	contig_1541	35015	26	-	-	1	*,1541,*
Baby	contig_2590	34976	58	-	-	1	*,2590,*
Baby	contig_2679	34960	38	-	-	1	*,2679,*
Baby	contig_2914	34892	24	-	-	1	*,2914,*
Baby	contig_81	34872	27	-	-	1	*,81,*
Baby	contig_2335	34858	43	-	-	1	*,2335,2658,*
Baby	contig_2028	34741	25	-	-	1	*,2028,*
Baby	contig_2024	34729	39	-	-	1	*,2024,*
Baby	contig_986	34717	45	-	-	1	*,986,*
Baby	contig_215	34709	26	-	-	1	*,215,*
Baby	contig_2823	34701	61	-	-	1	*,2823,*
Baby	contig_1599	34697	42	-	-	1	*,1599,*
Baby	contig_325	34646	74	-	-	1	2083325377
Baby	contig_109	34640	111	-	-	1	*,109,*
Baby	contig_512	34613	70	-	-	1	*,512,*
Baby	contig_1239	34606	88	-	-	1	*,1239,*
Baby	contig_925	34554	45	-	-	1	*,925,*
Baby	contig_1173	34550	45	-	-	1	*,1173,*
Baby	contig_2038	34538	16	-	-	1	*,2038,*
Baby	contig_1746	34537	109	-	-	1	*,1746,*
Baby	contig_1681	34520	28	-	-	1	*,1681,*
Baby	contig_154	34496	22	-	-	1	*,154,*
Baby	contig_2603	34496	39	-	-	1	*,2603,*
Baby	contig_683	34442	24	-	-	1	*,683,*
Baby	contig_283	34405	40	-	-	1	*,283,*
Baby	contig_2110	34366	58	-	-	1	*,2110,*
Baby	contig_2842	34365	39	-	-	1	*,2842,*
Baby	contig_2367	34316	47	-	-	1	*,2367,*
Baby	contig_853	34315	92	-	-	1	*,853,*
Baby	contig_706	34302	983	+	-	15	706
Baby	contig_213	34297	41	-	-	1	*,213,*
Baby	contig_1865	34246	102	-	-	1	-9661865
Baby	contig_952	34245	60	-	-	1	*,1439,-954,952,*
Baby	contig_491	34173	13	-	-	1	*,491,*
Baby	contig_1150	34139	40	-	-	1	*,1150,*
Baby	contig_2539	34135	43	-	-	1	2539,*
Baby	contig_384	34103	52	-	-	1	*,384,*
Baby	contig_2903	34064	52	-	-	1	*,2903,*
Baby	contig_1410	34058	10	-	-	1	*,1410,*
Baby	contig_2735	34036	9	-	-	1	*,2735,*
Baby	contig_1228	34035	12	-	-	1	*,1228,*
Baby	contig_371	34024	35	-	-	1	*,371,*
Baby	contig_628	34010	315	-	-	3	-487,628,-2102,*
Baby	contig_2696	33984	3	-	-	1	*,2696,*
Baby	contig_472	33916	29	-	-	1	*,472,*
Baby	contig_2447	33894	39	-	-	1	*,2447,*
Baby	contig_2285	33871	93	-	-	1	*,2285,-1639,2168
Baby	contig_2214	33829	32	-	-	1	*,2214,*
Baby	contig_1483	33818	17	-	-	1	*,-630,1483,630,*
Baby	contig_2081	33814	62	-	-	1	2081,-2078
Baby	contig_2835	33786	21	-	-	1	*,2835,*
Baby	contig_1175	33784	36	-	-	1	*,1175,*
Baby	contig_1360	33784	58	-	-	1	*,1360,*
Baby	contig_197	33766	37	-	-	1	*,197,*
Baby	contig_2309	33747	32	-	-	1	*,2309,*
Baby	contig_14	33676	27	-	-	1	*,14,*
Baby	contig_978	33655	94	-	-	1	978,-2006,*
Baby	contig_1652	33620	54	-	-	1	*,1652,*
Baby	contig_1440	33603	24	-	-	1	*,1440,*
Baby	contig_237	33576	16	-	-	1	*,237,*
Baby	contig_1362	33562	18	+	-	1	1362
Baby	contig_2082	33538	19	-	-	1	*,2082,*
Baby	contig_601	33529	59	-	-	1	601,-2083
Baby	contig_2849	33528	32	-	-	1	*,2849,*
Baby	contig_1341	33525	23	-	-	1	*,1341,*
Baby	contig_2280	33514	158	-	-	1	1967,67,2280,-67,-1967
Baby	contig_1310	33512	47	-	-	1	*,1310,*
Baby	contig_1232	33453	84	-	-	1	*,1232,*
Baby	contig_386	33452	54	-	-	1	*,386,*
Baby	contig_1231	33438	61	-	-	1	-1620,1231,*
Baby	contig_1631	33435	44	-	-	1	*,1631,*
Baby	contig_2577	33415	33	-	-	1	*,2577,*
Baby	contig_1395	33405	63	-	-	1	*,1395,2659,*
Baby	contig_117	33403	28	-	-	1	*,117,*
Baby	contig_700	33368	18	-	-	1	*,700,*
Baby	contig_2210	33352	63	-	-	1	*,2210,*
Baby	contig_2175	33312	44	-	-	1	*,2175,*
Baby	contig_2516	33280	27	-	-	1	*,2516,*
Baby	contig_1568	33219	55	-	-	1	*,1568,*
Baby	contig_2457	33201	25	-	-	1	*,2457,*
Baby	contig_667	33196	36	-	-	1	*,667,*
Baby	contig_2247	33173	16	-	-	1	*,2247,*
Baby	contig_1343	33147	58	-	-	1	*,1343,*
Baby	contig_2380	33123	47	-	-	1	*,2380,*
Baby	contig_478	33111	28	-	-	1	*,478,*
Baby	contig_1907	33108	40	-	-	1	*,1907,-1952,*
Baby	contig_904	33093	28	-	-	1	*,904,*
Baby	contig_1815	33090	143	-	-	1	*,-2535,-2593,-909,1815,-2789
Baby	contig_142	33083	28	-	-	1	*,142,*
Baby	contig_2334	33047	83	-	-	1	2334,-2010
Baby	contig_33	33019	66	-	-	1	1448,33,*
Baby	contig_1880	33006	16	-	-	1	*,1880,*
Baby	contig_2460	32998	43	-	-	1	*,2460,*
Baby	contig_999	32978	14	-	-	1	*,999,*
Baby	contig_1670	32963	82	-	-	1	*,1670,*
Baby	contig_1571	32934	108	-	-	1	*,1571
Baby	contig_375	32898	26	-	-	1	*,375,*
Baby	contig_668	32893	86	-	-	1	*,668,*
Baby	contig_2202	32891	332	-	-	2	*,-2785,-2242,2202
Baby	contig_587	32890	15	-	-	1	*,-1974,587,*
Baby	contig_1222	32816	92	-	-	1	1222,*
Baby	contig_2703	32813	58	-	-	1	*,2703,*
Baby	contig_331	32807	31	-	-	1	*,331,*
Baby	contig_1029	32789	42	-	-	1	*,1029,*
Baby	contig_194	32733	52	-	-	1	*,194,*
Baby	contig_503	32707	47	-	-	1	*,503,*
Baby	contig_2018	32706	55	-	-	1	*,2018,*
Baby	contig_299	32702	36	-	-	1	*,299,-707,*
Baby	contig_39	32661	34	-	-	1	*,39,*
Baby	contig_1317	32656	66	-	-	1	*,1317,*
Baby	contig_1367	32616	954	+	-	66	1367
Baby	contig_1972	32616	15	-	-	1	*,-2658,1972,2658,*
Baby	contig_2617	32461	28	-	-	1	*,2617,*
Baby	contig_2636	32401	96	-	-	1	-241926361152773
Baby	contig_23	32399	22	-	-	1	*,23,*
Baby	contig_627	32346	36	-	-	1	*,627,*
Baby	contig_1110	32307	32	-	-	1	*,1110,*
Baby	contig_2396	32249	21	-	-	1	*,2396,*
Baby	contig_151	32220	13	-	-	1	*,151,*
Baby	contig_1517	32212	34	-	-	1	*,1517,*
Baby	contig_2877	32210	24	-	-	1	*,2877,*
Baby	contig_736	32195	24	-	-	1	*,736,*
Baby	contig_629	32182	60	-	-	1	*,629,*
Baby	contig_418	32173	17	-	-	1	*,418,*
Baby	contig_2635	32147	54	-	-	1	*,2635,*
Baby	contig_1737	32130	301	+	-	1	1737
Baby	contig_1874	32100	42	-	-	1	*,1874,*
Baby	contig_2497	32065	43	-	-	1	*,2497,*
Baby	contig_604	32059	50	-	-	1	*,604,*
Baby	contig_2699	32051	56	-	-	1	*,2699,*
Baby	contig_1016	32031	56	-	-	1	*,1016,*
Baby	contig_2820	32003	35	-	-	1	*,2820,*
Baby	contig_2548	31991	37	-	-	1	*,2548,-1192,*
Baby	contig_2880	31991	20	-	-	1	*,2880,*
Baby	contig_1635	31933	48	-	-	1	*,1635,*
Baby	contig_354	31923	22	-	-	1	*,354,*
Baby	contig_856	31922	8	-	-	1	*,856,*
Baby	contig_2106	31912	81	-	-	1	*,2106,*
Baby	contig_1447	31896	11	-	-	1	*,1447,*
Baby	contig_2803	31880	114	-	-	1	2803,2563,-332
Baby	contig_1123	31875	44	-	-	1	*,1123,*
Baby	contig_351	31872	104	-	-	1	2414,351,2563,-332
Baby	contig_1094	31871	27	-	-	1	*,1094,*
Baby	contig_1539	31871	54	-	-	1	*,1539,*
Baby	contig_3003	31869	29	-	-	1	*,3003,*
Baby	contig_241	31853	40	-	-	1	*,241,*
Baby	contig_161	31802	34	-	-	1	*,161,*
Baby	contig_1238	31795	42	-	-	1	2041,1238,-720
Baby	contig_2501	31787	24	-	-	1	*,2501,*
Baby	contig_2399	31763	13	-	-	1	*,2399,*
Baby	contig_620	31757	72	-	-	1	*,620,*
Baby	contig_2972	31739	93	-	-	1	-377,2972,-2083
Baby	contig_850	31733	30	-	-	1	*,850,*
Baby	contig_382	31732	54	-	-	1	*,382,*
Baby	contig_226	31724	55	-	-	1	*,226,*
Baby	contig_1587	31697	29	-	-	1	*,1587,*
Baby	contig_746	31680	138	-	-	1	*,746,-2564
Baby	contig_1726	31668	50	-	-	1	*,1726,*
Baby	contig_2507	31667	32	-	-	1	*,2507,*
Baby	contig_2358	31652	80	-	-	1	*,2358,*
Baby	contig_281	31604	37	-	-	1	*,281,*
Baby	contig_2774	31601	19	-	-	1	*,2774,*
Baby	contig_2465	31554	55	-	-	1	*,2465,*
Baby	contig_1054	31536	78	-	-	1	*,1054,*
Baby	contig_2794	31521	66	-	-	1	*,2794,*
Baby	contig_928	31490	23	-	-	1	*,928,*
Baby	contig_1893	31460	11	-	-	1	*,1893,*
Baby	contig_1512	31459	31	-	-	1	*,1512,*
Baby	contig_2476	31449	62	-	-	1	*,2476,*
Baby	contig_265	31434	21	-	-	1	*,265,*
Baby	contig_2062	31354	75	-	-	1	*,2062,533
Baby	contig_1938	31328	79	+	-	1	1938
Baby	contig_622	31323	45	-	-	1	*,622,*
Baby	contig_2933	31322	13	-	-	1	*,2933,*
Baby	contig_2032	31320	31	-	-	1	*,2032,*
Baby	contig_2894	31319	72	-	-	1	*,2894,*
Baby	contig_727	31294	29	-	-	1	*,727,*
Baby	contig_2080	31291	36	-	-	1	*,2080,*
Baby	contig_2777	31287	60	-	-	1	*,2777,*
Baby	contig_2490	31282	32	-	-	1	*,2490,*
Baby	contig_1030	31273	24	-	-	1	*,1030,*
Baby	contig_2252	31266	77	-	-	1	*,2252,*
Baby	contig_1305	31262	17	-	-	1	*,1305,*
Baby	contig_342	31247	26	-	-	1	*,342,*
Baby	contig_2035	31246	33	-	-	1	*,2035,*
Baby	contig_1142	31182	29	-	-	1	*,1142,*
Baby	contig_1255	31174	40	-	-	1	*,1255,302,*
Baby	contig_882	31169	47	-	-	1	*,882,*
Baby	contig_1650	31119	30	-	-	1	*,1650,*
Baby	contig_2164	31105	100	-	-	1	*,2164,*
Baby	contig_924	31100	49	-	-	1	*,924,545
Baby	contig_2150	31088	23	-	-	1	*,2150,*
Baby	contig_1333	31087	35	-	-	1	*,1333,*
Baby	contig_2328	31085	36	-	-	1	*,2328,-1875,*
Baby	contig_2584	31083	15	-	-	1	*,2584,*
Baby	contig_949	31077	141	-	-	1	*,949,*
Baby	contig_973	31037	33	-	-	1	*,973,*
Baby	contig_2966	31010	52	-	-	1	*,2966,*
Baby	contig_872	30931	38	-	-	1	*,872,*
Baby	contig_2186	30922	30	-	-	1	*,2186,*
Baby	contig_643	30914	18	-	-	1	*,643,*
Baby	contig_223	30906	104	-	-	1	*,223,*
Baby	contig_1453	30886	34	-	-	1	*,1453,*
Baby	contig_125	30864	22	-	-	1	*,125,*
Baby	contig_989	30833	37	-	-	1	*,989,*
Baby	contig_443	30819	39	-	-	1	2241,443,*
Baby	contig_650	30800	36	-	-	1	*,650,*
Baby	contig_1637	30752	31	-	-	1	*,1637,*
Baby	contig_1374	30685	67	-	-	1	*,-2659,1374,*
Baby	contig_2141	30669	43	-	-	1	*,2141,*
Baby	contig_2489	30654	37	-	-	1	*,-573,2489
Baby	contig_2206	30619	22	-	-	1	*,2206,*
Baby	contig_658	30612	52	-	-	1	*,658,*
Baby	contig_618	30603	57	-	-	1	*,618,*
Baby	contig_742	30598	98	-	-	1	*,742,*
Baby	contig_2800	30571	70	-	-	1	*,761,2800,*
Baby	contig_513	30513	22	-	-	1	*,513,*
Baby	contig_1409	30463	22	-	-	1	*,1409,*
Baby	contig_463	30449	19	-	-	1	*,463,*
Baby	contig_2429	30447	31	-	-	1	*,2429,*
Baby	contig_1401	30445	22	-	-	1	*,1401,*
Baby	contig_2356	30422	45	-	-	1	*,2356,*
Baby	contig_2996	30378	87	-	-	1	*,2996,*
Baby	contig_2604	30376	14	-	-	1	*,2604,*
Baby	contig_1790	30365	47	-	-	1	*,1790,*
Baby	contig_231	30311	37	-	-	1	*,231,*
Baby	contig_843	30292	34	-	-	1	*,843,*
Baby	contig_913	30290	70	-	-	1	*,913,*
Baby	contig_1208	30289	39	-	-	1	*,1208,*
Baby	contig_2027	30287	32	-	-	1	*,2027,*
Baby	contig_1133	30267	15	-	-	1	*,1133,*
Baby	contig_2726	30254	25	-	-	1	*,2726,*
Baby	contig_370	30243	64	-	-	1	*,370,*
Baby	contig_741	30240	22	-	-	1	*,741,*
Baby	contig_2775	30229	34	-	-	1	*,2775,*
Baby	contig_235	30210	56	-	-	1	*,235,*
Baby	contig_1053	30200	50	-	-	1	*,1053,*
Baby	contig_2605	30190	59	-	-	1	*,2605,*
Baby	contig_80	30187	30	-	-	1	*,80,*
Baby	contig_455	30166	42	-	-	1	*,455,*
Baby	contig_2161	30164	24	-	-	1	*,2161,*
Baby	contig_2288	30148	33	-	-	1	*,2288,*
Baby	contig_2058	30145	88	-	-	1	2058,*
Baby	contig_336	30128	70	-	-	1	*,336,*
Baby	contig_529	30091	114	-	-	1	*,529,*
Baby	contig_1270	30088	45	-	-	1	*,1270,*
Baby	contig_42	30083	43	-	-	1	*,42,*
Baby	contig_717	30077	34	-	-	1	*,717,*
Baby	contig_137	30052	44	-	-	1	*,137,*
Baby	contig_2329	30025	14	-	-	1	*,2329,*
Baby	contig_2930	30025	47	-	-	1	*,2930,*
Baby	contig_2074	30019	26	-	-	1	*,2074,*
Baby	contig_1127	30004	66	-	-	1	*,1127,*
Baby	contig_875	29989	74	-	-	1	-9118751043
Baby	contig_2725	29987	29	-	-	1	*,2725,*
Baby	contig_2049	29986	12	-	-	1	*,2049,*
Baby	contig_1052	29962	29	-	-	1	*,1052,*
Baby	contig_2469	29901	28	-	-	1	*,2469,*
Baby	contig_1863	29895	34	-	-	1	*,1863,*
Baby	contig_1567	29889	27	-	-	1	*,1567,*
Baby	contig_1772	29846	44	-	-	1	*,1772,*
Baby	contig_2825	29830	55	-	-	1	*,2825,*
Baby	contig_2712	29811	16	-	-	1	*,2712,*
Baby	contig_2375	29791	84	-	-	1	*,2375,*
Baby	contig_2629	29791	23	-	-	1	*,2629,*
Baby	contig_2066	29782	24	-	-	1	*,2066,*
Baby	contig_2572	29761	80	-	-	1	*,2572
Baby	contig_2848	29750	77	-	-	1	*,2848,*
Baby	contig_1668	29733	24	-	-	1	*,1668,*
Baby	contig_1117	29731	46	-	-	1	*,1117,*
Baby	contig_538	29704	34	-	-	1	*,538,*
Baby	contig_2802	29622	25	-	-	1	*,2802,*
Baby	contig_410	29556	17	-	-	1	*,410,*
Baby	contig_1991	29535	37	-	-	1	*,1991,*
Baby	contig_792	29526	25	-	-	1	*,792,*
Baby	contig_2417	29522	13	-	-	1	*,2417,*
Baby	contig_1265	29521	43	-	-	1	*,1265,*
Baby	contig_2427	29504	12	-	-	1	*,2427,*
Baby	contig_2033	29501	15	-	-	1	*,2033,*
Baby	contig_2678	29482	95	-	-	1	*,2678,*
Baby	contig_2858	29471	50	-	-	1	*,2858,*
Baby	contig_1916	29457	50	-	-	1	*,1916,*
Baby	contig_2819	29446	40	-	-	1	*,2819,*
Baby	contig_805	29405	20	-	-	1	*,805,*
Baby	contig_1591	29382	48	-	-	1	*,1591,*
Baby	contig_303	29367	44	-	-	1	*,303,*
Baby	contig_2898	29357	42	-	-	1	*,2898,*
Baby	contig_2757	29329	38	-	-	1	*,2757,*
Baby	contig_2935	29316	63	-	-	1	*,2935,*
Baby	contig_729	29310	40	-	-	1	*,729,*
Baby	contig_2491	29297	44	-	-	1	*,2491,*
Baby	contig_1968	29257	76	-	-	1	*,1968,*
Baby	contig_2320	29222	72	-	-	1	*,2320,*
Baby	contig_1612	29217	24	-	-	1	*,1612,*
Baby	contig_2669	29200	10	-	-	1	*,2669,*
Baby	contig_1882	29190	38	-	-	1	*,1882,*
Baby	contig_787	29183	19	-	-	1	*,787,*
Baby	contig_2387	29125	38	-	-	1	*,2387,*
Baby	contig_1023	29122	17	-	-	1	*,1023,*
Baby	contig_2939	29113	36	-	-	1	*,2939,*
Baby	contig_1011	29049	69	-	-	1	*,1011,*
Baby	contig_764	29015	48	-	-	1	*,764,*
Baby	contig_1022	29008	51	-	-	1	*,1022,*
Baby	contig_2047	29008	32	-	-	1	*,2047,*
Baby	contig_2873	29006	48	-	-	1	*,2873,*
Baby	contig_2239	28994	19	-	-	1	*,2239,*
Baby	contig_2799	28984	7	-	-	1	*,2799,*
Baby	contig_1087	28983	72	-	-	1	*,1087,-2065,*
Baby	contig_1830	28959	29	-	-	1	*,1830,*
Baby	contig_1643	28935	31	-	-	1	*,1643,*
Baby	contig_1649	28919	35	-	-	1	*,1649,*
Baby	contig_2936	28872	39	-	-	1	*,2936,*
Baby	contig_2841	28802	25	-	-	1	*,2841,*
Baby	contig_488	28799	49	-	-	1	*,488,*
Baby	contig_1877	28787	18	-	-	1	*,1877,*
Baby	contig_2422	28785	32	-	-	1	*,2422,*
Baby	contig_2869	28784	42	-	-	1	*,2147,2869
Baby	contig_421	28778	48	-	-	1	*,421,*
Baby	contig_1446	28761	23	-	-	1	*,1446,*
Baby	contig_535	28752	35	-	-	1	*,535,*
Baby	contig_784	28748	32	-	-	1	*,784,*
Baby	contig_1605	28747	69	-	-	1	*,1605,*
Baby	contig_1902	28685	14	-	-	1	*,1902,*
Baby	contig_2790	28661	30	-	-	1	*,2790,*
Baby	contig_482	28660	17	-	-	1	*,482,-1832,*
Baby	contig_648	28636	45	-	-	1	*,648,*
Baby	contig_825	28621	48	-	-	1	*,825,*
Baby	contig_1089	28592	70	-	-	1	*,1089,-1855,*
Baby	contig_398	28583	73	-	-	1	*,398,*
Baby	contig_2867	28547	14	-	-	1	*,2867,*
Baby	contig_2527	28543	51	-	-	1	*,2527,*
Baby	contig_2813	28539	24	-	-	1	*,2813,*
Baby	contig_2044	28525	25	-	-	1	*,2044,*
Baby	contig_2674	28522	109	-	-	1	*,2674,*
Baby	contig_1299	28471	17	-	-	1	*,1299,*
Baby	contig_2631	28462	33	-	-	1	*,2631,*
Baby	contig_2526	28427	42	-	-	1	*,2526,*
Baby	contig_1282	28393	12	-	-	1	*,1282,*
Baby	contig_2929	28386	14	-	-	1	*,2929,*
Baby	contig_2208	28352	77	-	-	1	*,2208,*
Baby	contig_1452	28335	99	-	-	1	*,1452,*
Baby	contig_1358	28331	18	-	-	1	*,1358,*
Baby	contig_2157	28322	41	-	-	1	*,2157,*
Baby	contig_1482	28315	34	-	-	1	*,1482,*
Baby	contig_1656	28286	36	-	-	1	*,1656,*
Baby	contig_593	28275	48	-	-	1	*,593,*
Baby	contig_437	28237	40	-	-	1	*,437,*
Baby	contig_1042	28198	19	-	-	1	*,1042,*
Baby	contig_2132	28195	54	-	-	1	*,2132,*
Baby	contig_37	28175	38	-	-	1	*,37,*
Baby	contig_2944	28165	44	-	-	1	*,2944,*
Baby	contig_2188	28155	33	-	-	1	*,2188,*
Baby	contig_248	28135	35	-	-	1	*,248,*
Baby	contig_1408	28101	21	-	-	1	*,1408,*
Baby	contig_1250	28094	19	-	-	1	*,1250,*
Baby	contig_76	28092	54	-	-	1	*,76,*
Baby	contig_1691	28083	32	-	-	1	*,1691,*
Baby	contig_1099	28072	47	-	-	1	*,1099,*
Baby	contig_2392	28070	52	-	-	1	*,2392,*
Baby	contig_2962	28056	49	-	-	1	*,2962,*
Baby	contig_2768	28042	48	-	-	1	*,2768,*
Baby	contig_1339	28018	37	-	-	1	*,1339,*
Baby	contig_594	28010	969	-	-	4	*,-475,594,-1926
Baby	contig_56	27966	55	-	-	1	*,56,*
Baby	contig_857	27957	20	-	-	1	*,857,*
Baby	contig_1292	27954	31	-	-	1	*,1292,*
Baby	contig_2861	27942	36	-	-	1	*,2861,*
Baby	contig_1115	27905	37	-	-	1	*,1115,545
Baby	contig_2167	27895	25	-	-	1	*,2167,*
Baby	contig_1810	27883	23	-	-	1	*,1810,*
Baby	contig_277	27863	72	-	-	1	*,277,*
Baby	contig_1853	27860	18	-	-	1	*,1853,*
Baby	contig_662	27824	33	-	-	1	*,662,*
Baby	contig_355	27823	21	-	-	1	*,355,*
Baby	contig_1890	27799	26	-	-	1	*,1890,*
Baby	contig_1059	27790	89	-	-	1	148,1059,*
Baby	contig_1068	27754	68	-	-	1	*,1068,*
Baby	contig_2649	27754	38	-	-	1	*,2649,*
Baby	contig_2622	27718	21	-	-	1	*,2622,*
Baby	contig_1757	27707	38	-	-	1	*,1757,*
Baby	contig_2139	27693	15	-	-	1	*,2139,*
Baby	contig_2461	27657	30	-	-	1	*,2461,*
Baby	contig_2746	27655	47	-	-	1	*,2746,*
Baby	contig_1505	27603	35	-	-	1	1149,1505,-1696,-1149
Baby	contig_1868	27592	49	-	-	1	*,1868,*
Baby	contig_269	27581	390	-	-	2	*,269,*
Baby	contig_2660	27550	93	-	-	1	2660
Baby	contig_2468	27544	15	-	-	1	*,2468,*
Baby	contig_1246	27527	22	-	-	1	*,1246,*
Baby	contig_368	27526	26	-	-	1	*,368,*
Baby	contig_2270	27510	46	-	-	1	*,2270,*
Baby	contig_1486	27483	49	-	-	1	*,1486,*
Baby	contig_2683	27476	75	-	-	1	*,2683,*
Baby	contig_1869	27473	16	-	-	1	*,1869,*
Baby	contig_424	27468	64	-	-	1	*,424,*
Baby	contig_2425	27447	18	-	-	1	*,2425,*
Baby	contig_766	27444	53	-	-	1	*,766,*
Baby	contig_2769	27428	38	-	-	1	*,344,2769,-344,*
Baby	contig_1178	27423	86	-	-	1	*,1178,*
Baby	contig_1375	27409	30	-	-	1	*,1375,*
Baby	contig_2864	27369	21	-	-	1	*,2864,*
Baby	contig_22	27356	24	-	-	1	*,22,*
Baby	contig_1476	27318	21	-	-	1	*,1476,*
Baby	contig_2187	27305	32	-	-	1	*,2187,*
Baby	contig_2906	27305	38	-	-	1	*,2906,*
Baby	contig_2178	27300	49	-	-	1	-9662178
Baby	contig_2019	27298	33	-	-	1	*,2019,*
Baby	contig_404	27279	29	-	-	1	*,404,*
Baby	contig_2897	27271	29	-	-	1	*,2897,*
Baby	contig_2846	27231	32	-	-	1	*,2846,*
Baby	contig_549	27214	55	-	-	1	*,549,*
Baby	contig_1825	27211	38	-	-	1	*,1825,*
Baby	contig_290	27185	44	-	-	1	*,290,*
Baby	contig_2694	27160	17	-	-	1	*,2694,*
Baby	contig_415	27151	122	-	-	1	*,415,*
Baby	contig_1039	27145	114	-	-	1	*,1039,*
Baby	contig_1686	27145	30	-	-	1	*,1686,*
Baby	contig_2509	27140	42	-	-	1	*,2509,*
Baby	contig_168	27138	40	-	-	1	*,168,*
Baby	contig_1468	27137	28	-	-	1	*,1468,*
Baby	contig_2927	27110	32	-	-	1	*,2927,*
Baby	contig_2824	27086	41	-	-	1	*,2824,*
Baby	contig_21	27062	46	-	-	1	*,21,*
Baby	contig_1134	27043	59	-	-	1	*,1134,*
Baby	contig_287	27036	29	-	-	1	*,287,*
Baby	contig_833	27027	31	-	-	1	*,1736,833,*
Baby	contig_971	27018	271	-	-	1	971
Baby	contig_1619	26993	745	-	-	1	1619,-2397
Baby	contig_1100	26988	39	-	-	1	*,1100
Baby	contig_243	26987	34	-	-	1	*,243,*
Baby	contig_916	26978	28	-	-	1	*,2630,916,*
Baby	contig_1947	26940	34	-	-	1	*,1947,*
Baby	contig_1677	26925	40	-	-	1	*,1677,*
Baby	contig_1418	26901	51	-	-	1	*,1418,*
Baby	contig_1327	26875	15	-	-	1	*,1327,*
Baby	contig_2424	26863	30	-	-	1	*,2424,*
Baby	contig_803	26849	91	-	-	1	10608031664684
Baby	contig_2025	26839	96	-	-	1	*,2025
Baby	contig_2090	26832	210	-	-	1	20902628
Baby	contig_2616	26796	31	-	-	1	*,2616,*
Baby	contig_186	26781	30	-	-	1	*,186,*
Baby	contig_1103	26769	66	-	-	1	*,1103,*
Baby	contig_1108	26754	44	-	-	1	*,1108,*
Baby	contig_2615	26730	30	-	-	1	*,2615,*
Baby	contig_2961	26728	29	-	-	1	*,2961,*
Baby	contig_2222	26722	29	-	-	1	*,2222,*
Baby	contig_2576	26712	31	-	-	1	*,2576,*
Baby	contig_102	26708	28	-	-	1	*,102,*
Baby	contig_94	26698	58	-	-	1	*,94,*
Baby	contig_1346	26688	20	-	-	1	*,1346,*
Baby	contig_1697	26680	52	-	-	1	1697,-2006,*
Baby	contig_2125	26669	44	-	-	1	*,2125,*
Baby	contig_369	26655	23	-	-	1	*,369,*
Baby	contig_851	26595	38	-	-	1	*,851,*
Baby	contig_1037	26593	37	-	-	1	*,-1773,1037,*
Baby	contig_1984	26576	86	-	-	1	*,1984,*
Baby	contig_1407	26575	19	-	-	1	*,1407,*
Baby	contig_361	26567	62	-	-	1	*,361,*
Baby	contig_5	26565	21	-	-	1	*,5,*
Baby	contig_428	26557	61	-	-	1	*,428,*
Baby	contig_2541	26536	51	-	-	1	*,2541,*
Baby	contig_1309	26517	48	-	-	1	*,1309,*
Baby	contig_2244	26508	23	-	-	1	*,1958,2244,*
Baby	contig_2691	26501	20	-	-	1	*,2691,*
Baby	contig_98	26499	312	-	-	1	98
Baby	contig_636	26459	16	-	-	1	*,636,*
Baby	contig_2596	26458	33	-	-	1	*,2596,*
Baby	contig_446	26454	17	-	-	1	*,446,*
Baby	contig_1365	26452	30	-	-	1	*,1365,*
Baby	contig_1322	26380	17	-	-	1	*,1322,*
Baby	contig_254	26374	44	-	-	1	*,254,*
Baby	contig_1158	26352	44	-	-	1	*,1158,*
Baby	contig_2922	26345	45	-	-	1	*,2922,*
Baby	contig_202	26339	26	-	-	1	*,202,*
Baby	contig_1504	26338	36	-	-	1	*,1504,*
Baby	contig_65	26326	25	-	-	1	*,65,*
Baby	contig_1633	26305	39	-	-	1	*,1633,-707,*
Baby	contig_2907	26303	33	-	-	1	*,2907,*
Baby	contig_1965	26280	12	-	-	1	*,1965,*
Baby	contig_2595	26277	29	-	-	1	*,2595,*
Baby	contig_321	26267	42	-	-	1	*,321,*
Baby	contig_1400	26254	22	-	-	1	*,1400,*
Baby	contig_2986	26248	30	-	-	1	*,2986,*
Baby	contig_1221	26242	31	-	-	1	*,1221,*
Baby	contig_2665	26197	63	-	-	1	*,2462,2665,*
Baby	contig_2377	26181	84	-	-	1	1967,67,2377,-67,-1967
Baby	contig_1538	26161	34	-	-	1	*,1538,*
Baby	contig_705	26159	10	-	-	1	*,705,*
Baby	contig_212	26158	56	-	-	1	*,212,*
Baby	contig_826	26140	23	-	-	1	*,826,*
Baby	contig_1204	26095	18	-	-	1	*,1204,*
Baby	contig_2620	26090	42	-	-	1	*,2620,*
Baby	contig_2408	26084	8	-	-	1	*,2408,*
Baby	contig_2992	26082	17	-	-	1	*,2992,*
Baby	contig_865	26054	35	-	-	1	*,865,*
Baby	contig_2155	26040	57	-	-	1	*,2155,*
Baby	contig_374	26036	29	-	-	1	*,374,*
Baby	contig_901	26032	34	-	-	1	*,901,*
Baby	contig_1405	26027	23	-	-	1	*,1405,*
Baby	contig_1935	25992	119	-	-	1	*,1935,-487
Baby	contig_682	25964	47	-	-	1	*,682,*
Baby	contig_62	25957	58	-	-	1	*,62,*
Baby	contig_919	25946	14	-	-	1	*,919,*
Baby	contig_347	25924	28	-	-	1	*,347,*
Baby	contig_2263	25917	25	-	-	1	*,2263,*
Baby	contig_891	25906	30	-	-	1	*,891,*
Baby	contig_2974	25902	43	-	-	1	*,2974,*
Baby	contig_8	25888	16	-	-	1	*,8,*
Baby	contig_1950	25874	33	-	-	1	*,1950,*
Baby	contig_1076	25864	57	-	-	1	*,1076,*
Baby	contig_2773	25858	46	-	-	1	*,2773,*
Baby	contig_1690	25853	38	-	-	1	*,1690,*
Baby	contig_1403	25802	42	-	-	1	*,1403,*
Baby	contig_2676	25801	11	-	-	1	*,2676,*
Baby	contig_64	25799	53	-	-	1	*,64,*
Baby	contig_1217	25786	20	-	-	1	*,1217,*
Baby	contig_2227	25784	150	-	-	1	211422272360
Baby	contig_2653	25751	62	-	-	1	*,2653,*
Baby	contig_1522	25750	41	-	-	1	1522,*
Baby	contig_2883	25746	33	-	-	1	*,2883,*
Baby	contig_2970	25732	55	-	-	1	*,1730,2970
Baby	contig_2872	25724	25	-	-	1	*,2872,*
Baby	contig_484	25680	19	-	-	1	*,484,*
Baby	contig_1166	25617	12	-	-	1	*,1166,*
Baby	contig_1843	25601	26	-	-	1	*,1843,*
Baby	contig_1419	25559	37	-	-	1	*,1419,*
Baby	contig_985	25536	30	-	-	1	*,985,*
Baby	contig_2766	25525	126	-	-	1	*,2766,-2297
Baby	contig_2054	25516	33	-	-	1	*,2054,*
Baby	contig_1314	25502	19	-	-	1	*,1314,*
Baby	contig_2483	25496	74	-	-	1	*,2483,*
Baby	contig_3008	25492	44	-	-	1	*,3008,*
Baby	contig_2692	25475	36	-	-	1	*,2692,*
Baby	contig_87	25467	36	-	-	1	*,87,*
Baby	contig_97	25438	35	-	-	1	*,97,*
Baby	contig_2983	25436	43	-	-	1	*,2983,*
Baby	contig_296	25420	16	-	-	1	*,296,*
Baby	contig_2325	25383	34	-	-	1	*,2325,*
Baby	contig_1823	25382	47	-	-	1	*,1823,*
Baby	contig_2265	25375	29	-	-	1	*,2265,*
Baby	contig_1369	25339	72	-	-	1	*,1369,*
Baby	contig_1745	25331	62	-	-	1	*,1745,*
Baby	contig_926	25296	22	-	-	1	*,926,*
Baby	contig_55	25286	60	-	-	1	*,55,2673
Baby	contig_1603	25269	46	-	-	1	*,1603,*
Baby	contig_1443	25260	25	-	-	1	*,1443,*
Baby	contig_2189	25248	33	-	-	1	*,2189,*
Baby	contig_983	25234	16	-	-	1	*,983,*
Baby	contig_2826	25234	47	-	-	1	*,2826,*
Baby	contig_1045	25212	24	-	-	1	*,1045,*
Baby	contig_193	25201	31	-	-	1	*,193,*
Baby	contig_772	25176	26	-	-	1	*,772,*
Baby	contig_2688	25175	24	-	-	1	*,2688,*
Baby	contig_1694	25159	40	-	-	1	*,1694,*
Baby	contig_343	25107	22	-	-	1	*,343,*
Baby	contig_2031	25091	47	-	-	1	*,2031,*
Baby	contig_2385	25081	32	-	-	1	*,2385,*
Baby	contig_831	25057	34	-	-	1	*,831,*
Baby	contig_2865	25054	8	-	-	1	*,2865,*
Baby	contig_2610	25028	36	-	-	1	*,2610,*
Baby	contig_932	25021	30	-	-	1	*,932,*
Baby	contig_2558	24989	25	-	-	1	*,2558,*
Baby	contig_2504	24980	44	-	-	1	*,2504,*
Baby	contig_2313	24969	27	-	-	1	*,2313,*
Baby	contig_2905	24947	54	-	-	1	*,2905,*
Baby	contig_2160	24925	41	-	-	1	*,2160,*
Baby	contig_2390	24916	34	-	-	1	*,2390,*
Baby	contig_2134	24905	19	-	-	1	*,2134,*
Baby	contig_530	24900	524	-	-	2	*,530,*
Baby	contig_1750	24899	19	+	-	1	1750
Baby	contig_1626	24882	91	-	-	1	*,1626,*
Baby	contig_205	24881	33	-	-	1	*,205,*
Baby	contig_884	24866	80	-	-	1	*,884,*
Baby	contig_493	24862	32	-	-	1	*,493,*
Baby	contig_74	24856	15	-	-	1	*,74,*
Baby	contig_2638	24852	29	-	-	1	*,2638,*
Baby	contig_2850	24837	34	-	-	1	*,2850,*
Baby	contig_1873	24789	32	-	-	1	*,1873,*
Baby	contig_940	24772	37	-	-	1	*,940,*
Baby	contig_2142	24756	36	-	-	1	*,2142,*
Baby	contig_502	24738	26	-	-	1	*,502,*
Baby	contig_34	24714	134	-	-	1	*,-1749,34,*
Baby	contig_1921	24663	23	-	-	1	*,1921,*
Baby	contig_373	24661	11	+	-	1	373
Baby	contig_280	24659	26	-	-	1	*,280,*
Baby	contig_282	24657	41	-	-	1	*,282,*
Baby	contig_2689	24633	34	-	-	1	*,2689,*
Baby	contig_2403	24628	21	-	-	1	*,2403,*
Baby	contig_489	24618	8	-	-	1	*,489,*
Baby	contig_957	24611	283	-	-	1	*,957,-1866
Baby	contig_945	24610	110	-	-	1	*,945,-198,*
Baby	contig_3	24586	12	-	-	1	*,3,*
Baby	contig_715	24538	17	-	-	1	*,715,*
Baby	contig_1930	24485	33	-	-	1	*,1930,*
Baby	contig_818	24459	44	-	-	1	*,818,*
Baby	contig_1540	24458	32	-	-	1	*,1540,*
Baby	contig_893	24431	47	-	-	1	*,893,*
Baby	contig_245	24419	46	-	-	1	*,245,*
Baby	contig_1784	24386	28	-	-	1	*,1784,*
Baby	contig_2343	24346	31	-	-	1	*,2343,*
Baby	contig_3001	24342	22	-	-	1	*,2630,3001,*
Baby	contig_2661	24335	43	-	-	1	*,2661,*
Baby	contig_514	24312	37	-	-	1	*,514,*
Baby	contig_312	24308	62	-	-	1	*,312,*
Baby	contig_1534	24308	47	-	-	1	*,1534,*
Baby	contig_1846	24278	36	-	-	1	*,1846,*
Baby	contig_300	24272	40	-	-	1	*,300,*
Baby	contig_356	24128	20	-	-	1	*,356,*
Baby	contig_2037	24118	36	-	-	1	*,2037,*
Baby	contig_1211	24108	43	-	-	1	*,1211,*
Baby	contig_208	24101	42	-	-	1	*,208,*
Baby	contig_2979	24085	30	-	-	1	*,2979,*
Baby	contig_2315	24080	28	-	-	1	*,2315,*
Baby	contig_2887	24070	50	-	-	1	*,2887,*
Baby	contig_915	24050	138	-	-	1	915,-1897
Baby	contig_139	24020	26	-	-	1	*,139,*
Baby	contig_902	24015	38	-	-	1	*,902,*
Baby	contig_2655	23987	54	-	-	1	*,2655,*
Baby	contig_1788	23979	19	-	-	1	*,1788,*
Baby	contig_71	23950	28	-	-	1	*,71,*
Baby	contig_1028	23927	26	-	-	1	*,1028,*
Baby	contig_2165	23922	12	-	-	1	*,2165,*
Baby	contig_1657	23921	37	-	-	1	*,1657,*
Baby	contig_278	23918	39	-	-	1	*,278,*
Baby	contig_2670	23911	18	-	-	1	*,2670,*
Baby	contig_1438	23909	53	-	-	1	*,1438,*
Baby	contig_403	23900	79	-	-	1	*,403,*
Baby	contig_757	23895	25	-	-	1	*,757,*
Baby	contig_1177	23895	32	-	-	1	*,1177,*
Baby	contig_2901	23894	26	-	-	1	*,2901,*
Baby	contig_2891	23893	42	-	-	1	*,2891,*
Baby	contig_1565	23868	36	-	-	1	*,1565,*
Baby	contig_2117	23868	33	-	-	1	*,2117,*
Baby	contig_483	23859	59	-	-	1	*,483,*
Baby	contig_2012	23835	65	-	-	1	*,2012,*
Baby	contig_2361	23825	14	-	-	1	*,2361,*
Baby	contig_890	23820	33	-	-	1	*,890,*
Baby	contig_2913	23820	447	-	-	2	*,2913,1749,*
Baby	contig_2218	23816	40	-	-	1	*,2218,*
Baby	contig_2235	23801	30	-	-	1	*,2235,*
Baby	contig_35	23800	17	-	-	1	*,35,*
Baby	contig_1146	23792	55	-	-	1	*,1146,*
Baby	contig_1572	23784	35	-	-	1	*,1572,*
Baby	contig_685	23773	22	-	-	1	*,685,*
Baby	contig_1680	23768	23	-	-	1	*,1680,*
Baby	contig_2791	23761	21	-	-	1	*,2791,*
Baby	contig_458	23745	54	-	-	1	*,458,*
Baby	contig_1235	23741	13	-	-	1	*,1235,*
Baby	contig_160	23712	68	-	-	1	*,160,*
Baby	contig_1274	23705	43	-	-	1	*,1274,*
Baby	contig_260	23691	30	-	-	1	*,260,*
Baby	contig_2420	23687	175	-	-	1	22742420
Baby	contig_153	23685	38	-	-	1	*,153,*
Baby	contig_560	23665	38	-	-	1	*,560,*
Baby	contig_1550	23660	21	-	-	1	*,1550,*
Baby	contig_2750	23659	37	-	-	1	2144,-773,2750,2419
Baby	contig_508	23646	48	-	-	1	*,508,*
Baby	contig_1126	23643	86	-	-	1	*,1126,*
Baby	contig_832	23617	68	-	-	1	*,832,*
Baby	contig_1414	23610	31	-	-	1	*,1414,*
Baby	contig_2830	23580	20	-	-	1	*,2830,*
Baby	contig_958	23552	35	-	-	1	*,958,*
Baby	contig_1176	23524	52	-	-	1	*,1176,*
Baby	contig_1589	23513	30	-	-	1	1589,*
Baby	contig_381	23467	34	-	-	1	*,381,*
Baby	contig_2216	23463	50	-	-	1	*,2216,*
Baby	contig_169	23457	42	-	-	1	*,169,*
Baby	contig_2847	23428	34	-	-	1	*,2847,*
Baby	contig_2217	23409	159	-	-	1	*,2217,1000,2004,-2179,2184
Baby	contig_2193	23406	24	-	-	1	*,2193,*
Baby	contig_2118	23379	42	-	-	1	*,2118,*
Baby	contig_848	23367	70	-	-	1	*,848,*
Baby	contig_110	23346	13	-	-	1	*,110,*
Baby	contig_1816	23332	16	-	-	1	*,1816,*
Baby	contig_1132	23328	48	+	-	1	1132
Baby	contig_1502	23297	58	-	-	1	*,1502,*
Baby	contig_2505	23297	28	-	-	1	*,2505,*
Baby	contig_2583	23285	39	-	-	1	*,2583,*
Baby	contig_2127	23278	23	-	-	1	*,2127,*
Baby	contig_1899	23248	25	-	-	1	*,1899,*
Baby	contig_2495	23248	228	-	-	1	*,-475,2495,-1926
Baby	contig_364	23222	35	-	-	1	*,364,*
Baby	contig_2413	23220	91	-	-	1	*,2413,*
Baby	contig_2982	23211	26	-	-	1	*,2982,*
Baby	contig_1785	23204	101	-	-	1	*,1785,*
Baby	contig_1802	23202	81	-	-	1	*,1802,*
Baby	contig_1884	23196	58	-	-	1	*,1884,*
Baby	contig_2474	23196	34	-	-	1	*,2474,*
Baby	contig_887	23194	24	-	-	1	*,887,*
Baby	contig_185	23186	50	-	-	1	*,185,*
Baby	contig_2312	23150	56	-	-	1	*,2312,*
Baby	contig_1807	23139	38	-	-	1	*,1807,*
Baby	contig_615	23116	35	-	-	1	*,615,*
Baby	contig_920	23113	32	-	-	1	*,920,*
Baby	contig_146	23079	25	-	-	1	*,146,*
Baby	contig_1945	23065	30	-	-	1	*,1945,*
Baby	contig_2862	23053	38	-	-	1	*,2862,*
Baby	contig_1018	23043	45	-	-	1	*,1018,*
Baby	contig_1027	23042	22	-	-	1	*,1027,*
Baby	contig_782	23039	23	-	-	1	*,782,*
Baby	contig_2716	23030	134	-	-	1	*,2716,*
Baby	contig_324	22977	35	-	-	1	*,324,*
Baby	contig_1392	22968	31	-	-	1	*,1392,*
Baby	contig_847	22936	27	-	-	1	*,847,*
Baby	contig_2022	22910	32	-	-	1	*,2022,*
Baby	contig_1601	22877	37	-	-	1	*,1601,*
Baby	contig_660	22873	23	+	-	1	660
Baby	contig_158	22860	25	-	-	1	*,158,*
Baby	contig_182	22859	62	-	-	1	*,182,*
Baby	contig_454	22853	55	-	-	1	*,454,*
Baby	contig_2064	22840	12	-	-	1	*,2064,*
Baby	contig_2988	22822	42	-	-	1	*,2988,*
Baby	contig_372	22815	61	-	-	1	*,372,*
Baby	contig_2917	22806	38	-	-	1	*,2917,*
Baby	contig_249	22799	41	-	-	1	249,2381,*
Baby	contig_2978	22797	148	-	-	1	*,2978,*
Baby	contig_2530	22793	41	-	-	1	*,2530,*
Baby	contig_738	22765	52	-	-	1	*,738,*
Baby	contig_2871	22696	15	-	-	1	*,2871,*
Baby	contig_2763	22685	21	-	-	1	*,2763,*
Baby	contig_1249	22675	33	-	-	1	*,1249,*
Baby	contig_183	22670	40	-	-	1	*,183,*
Baby	contig_930	22668	40	-	-	1	*,930,*
Baby	contig_1154	22662	36	-	-	1	*,1154,*
Baby	contig_2123	22642	51	-	-	1	*,2123,*
Baby	contig_2055	22628	32	-	-	1	*,2055,*
Baby	contig_2951	22627	16	-	-	1	*,2951,*
Baby	contig_2866	22584	29	-	-	1	*,2866,*
Baby	contig_1573	22583	43	-	-	1	*,1573,*
Baby	contig_1140	22564	37	-	-	1	*,1140,*
Baby	contig_767	22550	28	-	-	1	*,767,*
Baby	contig_1508	22521	24	-	-	1	*,1508,*
Baby	contig_2301	22509	37	-	-	1	*,2301,*
Baby	contig_1609	22497	43	-	-	1	*,1609,*
Baby	contig_1293	22483	27	-	-	1	*,1293,*
Baby	contig_1970	22480	39	-	-	1	*,1970,*
Baby	contig_507	22476	27	-	-	1	*,507,*
Baby	contig_1834	22432	45	-	-	1	*,1834,*
Baby	contig_228	22427	94	-	-	1	*,228,*
Baby	contig_1794	22425	10	-	-	1	*,1794,*
Baby	contig_103	22416	36	-	-	1	*,103,*
Baby	contig_2191	22416	50	-	-	1	*,2191,*
Baby	contig_2892	22407	52	-	-	1	*,2892,*
Baby	contig_1800	22390	56	-	-	1	*,1800,*
Baby	contig_2311	22366	31	-	-	1	*,2311,*
Baby	contig_996	22360	29	-	-	1	*,996,*
Baby	contig_688	22348	40	-	-	1	*,688,*
Baby	contig_1198	22327	57	-	-	1	*,1198,*
Baby	contig_1618	22308	58	-	-	1	*,1618,*
Baby	contig_1480	22307	27	-	-	1	*,1480,*
Baby	contig_114	22293	37	-	-	1	*,114,*
Baby	contig_1364	22281	937	-	-	4	1364
Baby	contig_880	22259	53	-	-	1	*,880,*
Baby	contig_2600	22246	16	-	-	1	*,2600,*
Baby	contig_2582	22245	43	-	-	1	*,2582,*
Baby	contig_2341	22229	67	-	-	1	*,2341,*
Baby	contig_2471	22193	37	-	-	1	*,2471,*
Baby	contig_2524	22188	22	-	-	1	*,2524,*
Baby	contig_1638	22161	67	-	-	1	*,1638,*
Baby	contig_1340	22097	30	-	-	1	*,1340,*
Baby	contig_2226	22093	78	-	-	1	*,2226,*
Baby	contig_419	22091	36	-	-	1	*,419,*
Baby	contig_714	22089	41	-	-	1	*,714,*
Baby	contig_323	22085	36	-	-	1	*,323,*
Baby	contig_1990	22085	41	-	-	1	*,1990,*
Baby	contig_2372	22071	17	-	-	1	*,2372,*
Baby	contig_1244	22063	25	-	-	1	*,1244,*
Baby	contig_2063	22043	25	-	-	1	*,2063,*
Baby	contig_2057	22040	92	-	-	1	20412057911
Baby	contig_2964	22036	18	-	-	1	*,2964,*
Baby	contig_868	22032	33	-	-	1	*,868,*
Baby	contig_2881	22030	46	-	-	1	*,2881,*
Baby	contig_211	22006	16	-	-	1	*,211,*
Baby	contig_2612	22003	39	-	-	1	*,2612,*
Baby	contig_167	21992	33	-	-	1	*,167,*
Baby	contig_126	21971	53	-	-	1	*,126,*
Baby	contig_748	21965	31	-	-	1	*,748,*
Baby	contig_400	21954	22	-	-	1	*,400,*
Baby	contig_1949	21942	272	-	-	1	1949
Baby	contig_1136	21912	57	-	-	1	*,1136,*
Baby	contig_2648	21890	19	-	-	1	*,2648,*
Baby	contig_2521	21878	37	-	-	1	*,2521,*
Baby	contig_2136	21872	42	-	-	1	*,2136,*
Baby	contig_367	21837	19	-	-	1	*,367,*
Baby	contig_1237	21837	35	-	-	1	*,1237,*
Baby	contig_2442	21820	29	-	-	1	*,2442,*
Baby	contig_2695	21806	27	-	-	1	2695,-2147,*
Baby	contig_58	21770	21	-	-	1	*,58,*
Baby	contig_2452	21770	286	-	-	2	*,2452,-1866,-639,*
Baby	contig_841	21765	95	-	-	1	*,841,*
Baby	contig_2017	21738	69	-	-	1	-227,2017,*
Baby	contig_1607	21702	52	-	-	1	*,1607,*
Baby	contig_16	21642	31	-	-	1	*,16,*
Baby	contig_1156	21634	45	-	-	1	*,1156,*
Baby	contig_2346	21601	34	-	-	1	*,2346,*
Baby	contig_129	21599	33	-	-	1	*,129,*
Baby	contig_310	21590	29	-	-	1	*,310,*
Baby	contig_465	21565	8	-	-	1	*,465,*
Baby	contig_1709	21553	40	-	-	1	*,1709,*
Baby	contig_275	21505	33	-	-	1	*,275,*
Baby	contig_1050	21465	33	-	-	1	*,1050,*
Baby	contig_1402	21459	75	-	-	1	*,1402,*
Baby	contig_1516	21454	34	-	-	1	*,1516,*
Baby	contig_988	21423	97	-	-	1	-774988
Baby	contig_632	21387	23	-	-	1	*,632,*
Baby	contig_2519	21378	57	-	-	1	*,2519,*
Baby	contig_2958	21372	54	-	-	1	*,2958,*
Baby	contig_1962	21362	37	-	-	1	*,1962,*
Baby	contig_2706	21357	35	-	-	1	*,2706,*
Baby	contig_2645	21347	57	-	-	1	*,2645,*
Baby	contig_1689	21279	226	-	-	1	1689774
Baby	contig_2077	21271	21	-	-	1	*,2077,*
Baby	contig_230	21270	11	-	-	1	*,230,*
Baby	contig_633	21264	125	+	-	1	633
Baby	contig_1191	21238	38	-	-	1	*,1191,*
Baby	contig_2473	21237	51	-	-	1	*,2473,*
Baby	contig_1996	21235	32	-	-	1	*,1996,*
Baby	contig_2805	21233	13	-	-	1	*,2805,*
Baby	contig_1159	21229	39	-	-	1	*,1159,*
Baby	contig_1716	21220	21	-	-	1	*,1716,*
Baby	contig_84	21206	3	-	-	1	*,84,*
Baby	contig_1329	21198	30	-	-	1	*,1329,*
Baby	contig_1798	21185	38	-	-	1	*,1798,*
Baby	contig_259	21137	42	-	-	1	*,259,*
Baby	contig_88	21133	25	-	-	1	*,88,*
Baby	contig_2888	21118	57	-	-	1	*,2888,*
Baby	contig_2393	21111	43	-	-	1	*,2393,*
Baby	contig_2831	21109	44	-	-	1	*,2831,*
Baby	contig_2333	21085	50	-	-	1	*,2333,*
Baby	contig_163	21080	66	-	-	1	*,163,*
Baby	contig_2486	21060	15	-	-	1	*,2486,*
Baby	contig_2229	21049	25	-	-	1	*,2229,*
Baby	contig_2581	21041	17	-	-	1	*,2581,*
Baby	contig_1844	21039	20	-	-	1	*,1844,*
Baby	contig_2747	21016	35	-	-	1	*,2747,*
Baby	contig_2162	21007	49	-	-	1	*,2162,*
Baby	contig_1285	21000	33	-	-	1	*,1285,*
Baby	contig_1600	20992	59	-	-	1	*,1600,-1986
Baby	contig_43	20959	53	-	-	1	*,43,*
Baby	contig_2704	20951	26	-	-	1	*,2704,*
Baby	contig_1867	20938	20	-	-	1	*,1867,*
Baby	contig_1003	20918	11	-	-	1	*,1003,*
Baby	contig_1323	20906	72	-	-	1	1323,*
Baby	contig_674	20900	13	-	-	1	*,674,*
Baby	contig_2719	20894	36	-	-	1	*,2719,*
Baby	contig_416	20889	38	-	-	1	*,416,*
Baby	contig_353	20886	38	-	-	1	*,353,*
Baby	contig_1012	20869	51	-	-	1	*,1012,*
Baby	contig_2762	20857	35	-	-	1	*,2762,*
Baby	contig_968	20848	19	-	-	1	*,968,*
Baby	contig_61	20832	33	-	-	1	*,61,*
Baby	contig_2523	20831	47	-	-	1	*,2523,*
Baby	contig_1743	20823	52	-	-	1	*,1743,*
Baby	contig_258	20812	28	-	-	1	*,258,*
Baby	contig_69	20788	61	-	-	1	*,69,*
Baby	contig_96	20766	33	-	-	1	*,96,*
Baby	contig_2967	20759	34	-	-	1	*,2967,*
Baby	contig_156	20754	54	-	-	1	*,156,*
Baby	contig_1963	20731	25	-	-	1	*,1963,*
Baby	contig_2833	20715	43	-	-	1	*,2833,*
Baby	contig_1307	20707	17	-	-	1	*,1307,*
Baby	contig_1594	20643	41	-	-	1	*,1594,*
Baby	contig_2634	20635	48	-	-	1	*,2634,*
Baby	contig_1672	20622	32	-	-	1	*,1672,*
Baby	contig_2783	20600	41	-	-	1	*,2783,*
Baby	contig_2487	20564	27	-	-	1	*,2487,*
Baby	contig_1083	20562	61	-	-	1	*,1083,*
Baby	contig_2765	20523	47	-	-	1	*,2765,*
Baby	contig_1287	20505	39	-	-	1	*,1287,*
Baby	contig_2248	20495	25	-	-	1	*,2248,*
Baby	contig_519	20490	18	-	-	1	*,519,*
Baby	contig_1525	20486	22	-	-	1	*,1525,*
Baby	contig_2950	20486	45	-	-	1	*,2950,*
Baby	contig_1622	20483	10	-	-	1	-187016221870
Baby	contig_894	20435	48	-	-	1	*,894,*
Baby	contig_2404	20399	30	-	-	1	*,2404,*
Baby	contig_257	20390	58	-	-	1	*,257,*
Baby	contig_1822	20366	38	-	-	1	*,1822,*
Baby	contig_2792	20333	41	-	-	1	*,2792,*
Baby	contig_286	20325	17	-	-	1	*,286,*
Baby	contig_1200	20322	33	-	-	1	*,1200,*
Baby	contig_2902	20315	60	-	-	1	*,2902,*
Baby	contig_1210	20298	157	-	-	1	-22691210
Baby	contig_1509	20296	106	-	-	1	*,1509,*
Baby	contig_1506	20278	147	-	-	1	*,1506,*
Baby	contig_1161	20277	36	-	-	1	*,1161,*
Baby	contig_1348	20271	44	-	-	1	*,1348,*
Baby	contig_2303	20270	32	-	-	1	*,2303,*
Baby	contig_680	20265	64	-	-	1	*,680,*
Baby	contig_1373	20260	39	-	-	1	*,1373,*
Baby	contig_2029	20259	27	-	-	1	*,2029,*
Baby	contig_378	20255	23	-	-	1	*,378,*
Baby	contig_2412	20255	35	-	-	1	*,2412,*
Baby	contig_2893	20239	35	-	-	1	*,2893,*
Baby	contig_819	20226	63	-	-	1	*,819,*
Baby	contig_2868	20209	20	-	-	1	*,2868,*
Baby	contig_977	20192	24	-	-	1	*,977,*
Baby	contig_234	20176	49	-	-	1	*,234,*
Baby	contig_376	20175	35	-	-	1	*,376,*
Baby	contig_997	20165	35	-	-	1	*,997,*
Baby	contig_1423	20162	19	-	-	1	*,1423,*
Baby	contig_1732	20162	60	-	-	1	*,1732,*
Baby	contig_1831	20133	23	-	-	1	*,1831,*
Baby	contig_1005	20126	14	-	-	1	*,1005,*
[truncated: 4,178 more rows]
