# Supplementary material for: Recovery of human gut microbiota genomes with third-generation sequencing
Source: Cell Death Dis. 2021 Jun 2;12(6):569. doi: 10.1038/s41419-021-03829-y (PMC8172872; doi:10.1038/s41419-021-03829-y)
Supplement: Supplementary file 8 — Supplementary Tab. 2 [file 41419_2021_3829_MOESM8_ESM.xlsx]

## Sheet: sheet1
Sample	Bin Id	length	cov.	circ.	Completeness	Contamination	Strain heterogeneity
Baby	contig_462	1944143	115	+	100	0	0
Baby	contig_476	2967875	399	+	100	0	0
Baby	contig_517	2797096	598	-	100	0	0
Baby	contig_1422	1644502	830	+	99.54	0.11	0
Baby	contig_388	2190710	939	+	99.54	0.12	0
Baby	contig_242	1706528	252	+	99.4	0.6	0
Baby	contig_79	2123514	950	-	99.4	0	0
Baby	contig_511	3483951	352	+	99.38	3.44	0
Baby	contig_318	1920402	178	+	99.35	1.83	0
Baby	contig_638	2138351	336	+	99.34	0.33	0
Baby	contig_66	1761969	382	+	98.91	0.54	100
Baby	contig_192	2855094	130	-	98.69	2.62	27.27
Baby	contig_524	2831584	328	-	98.04	0.87	0
Baby	contig_57	1712253	947	-	93.75	0	0
Baby	contig_7	3260564	179	-	78.42	0.27	0
Baby	contig_769	2088608	182	-	75.95	0.11	0
Baby	contig_1001	1953786	207	-	74.83	0	0
Baby	contig_617	1201070	105	-	63.54	0	0
Baby	contig_47	1626648	260	-	58.62	0	0
Baby	contig_1533	1484514	208	-	48.28	0	0
Baby	contig_579	1675026	147	-	41.61	0	0
Baby	contig_1058	1315076	174	-	36.21	0	0
Baby	contig_122	1145857	297	-	36.21	0	0
Baby	contig_1698	783455	122	-	34.48	0	0
Baby	contig_547	2197695	155	-	32.19	0	0
Baby	contig_289	1100478	238	-	31.03	0	0
Baby	contig_1756	1229346	128	-	28.07	0	0
Baby	contig_308	679520	125	-	27.3	0	0
Baby	contig_121	558187	346	-	25.48	0	0
Baby	contig_1279	851306	154	-	22.41	0	0
Baby	contig_49	941791	211	-	22.41	0	0
Baby	contig_756	590700	141	-	21.05	0	0
Baby	contig_1858	1276020	170	-	18.97	0	0
Baby	contig_712	790252	282	-	18.73	0	0
Baby	contig_464	684078	195	-	18.36	0.19	100
Baby	contig_820	629478	134	-	17.24	0	0
Baby	contig_1355	576669	98	-	16.67	0	0
Baby	contig_295	1025304	169	-	12.07	0	0
Baby	contig_498	518457	238	-	8.62	0	0
Baby	contig_10	753749	237	-	4.17	0	0
Baby	contig_292	628261	105	-	4.17	0	0
Baby	contig_859	666011	143	-	1.82	0	0
Baby	contig_709	548827	60	-	0	0	0
Adult	contig_95	560076	129	-	19.3	0	0
Adult	contig_884	1613830	878	-	4.17	0	0
Adult	contig_844	1006970	244	-	25.86	0	0
Adult	contig_82	2302849	233	+	100	1.61	0
Adult	contig_758	555248	162	-	26.32	3.51	100
Adult	contig_750	2442272	166	-	99.98	1.5	0
Adult	contig_747	1117107	954	-	18.97	0	0
Adult	contig_684	595112	206	-	0	0	0
Adult	contig_667	662609	207	-	36.84	0	0
Adult	contig_595	675998	194	-	17.24	0	0
Adult	contig_581	2235382	901	-	22.41	0	0
Adult	contig_490	1335117	233	-	64.91	0	0
Adult	contig_461	1060385	960	-	30.45	0	0
Adult	contig_43	634532	215	-	27.59	0	0
Adult	contig_409	541181	208	-	18.62	0	0
Adult	contig_403	822261	219	-	23.1	0	0
Adult	contig_32	816287	207	-	22.81	0	0
Adult	contig_271	618371	952	-	0	0	0
Adult	contig_250	826947	927	-	13.79	0	0
Adult	contig_234	1136713	766	-	17.24	0	0
Adult	contig_2280	688719	227	-	45.17	0	0
Adult	contig_2158	573583	961	-	0	0	0
Adult	contig_2149	636261	968	-	0	0	0
Adult	contig_174	1010656	167	-	28.19	0	0
Adult	contig_168	2830571	429	-	58.65	0	0
Adult	contig_1630	900567	279	-	28.3	0	0
Adult	contig_16	1402198	959	-	22.41	1.72	0
Adult	contig_158	1506975	944	-	58.93	0.89	0
Adult	contig_153	516000	946	-	12.93	0	0
Adult	contig_144	2266907	363	-	39.66	0	0
Adult	contig_1419	1195175	258	-	36.24	0	0
Adult	contig_1206	553402	300	-	24.75	0	0
Adult	contig_1025	509353	125	-	6.9	0	0
Adult
Adult
Adult
Adult
Adult
Adult
Adult
Adult
Adult
Adult
Adult
Adult
Adult
Adult
