# Supplementary material for: Recovery of human gut microbiota genomes with third-generation sequencing
Source: Cell Death Dis. 2021 Jun 2;12(6):569. doi: 10.1038/s41419-021-03829-y (PMC8172872; doi:10.1038/s41419-021-03829-y)
Supplement: Supplementary file 9 — Supplementary Tab. 3 [file 41419_2021_3829_MOESM9_ESM.xlsx]

## Sheet: sheet1
	contig_82	contig_242	contig_318	contig_511	contig_638
Length (X100000)	23.0285	17.0653	19.204	34.8395	21.3835
GC (%)	59.81	45.51	38.25	47.19	34.49
	contig_82	contig_242	contig_318	contig_511	contig_638
Average gene length	1022.66	952.93	890.96	927.1	899.4
Gene number	1939	1607	1879	3069	2111
Length (X1000)	2302.85	1706.53	1920.4	3483.95	2138.35
	contig_82	contig_242	contig_318	contig_511	contig_638
GC (Gene, %)	60.75	46.25	38.88	48.2	34.85
GC (Total, %)	59.81	45.51	38.25	47.19	34.49
	contig_82	contig_242	contig_318	contig_511	contig_638
GC (Gene, %)	60.75	46.25	38.88	48.2	34.85
GC (Total, %)	59.81	45.51	38.25	47.19	34.49
contig_82
#class	number(#)	length(bp)	percentage(%)
SINEs	10	607	0.03
LINEs	5	369	0.02
LTR elements	0	0	0
DNA elements	3	227	0.01
Unclassified	0	0	0
Total interspersed repeats	18	1203	0.05
Small RNA	35	9087	0.39
Satellites	0	0	0
Simple repeats	171	8002	0.35
Low complexity	9	406	0.02
contig_242
#class	number(#)	length(bp)	percentage(%)
SINEs	2	119	0.01
LINEs	8	583	0.03
LTR elements	0	0	0
DNA elements	3	205	0.01
Unclassified	0	0	0
Total interspersed repeats	13	907	0.05
Small RNA	33	6433	0.38
Satellites	0	0	0
Simple repeats	38	1782	0.1
Low complexity	5	248	0.01
contig_318
#class	number(#)	length(bp)	percentage(%)
SINEs	8	581	0.03
LINEs	7	350	0.02
LTR elements	0	0	0
DNA elements	5	241	0.01
Unclassified	0	0	0
Total interspersed repeats	20	1172	0.06
Small RNA	37	6357	0.33
Satellites	0	0	0
Simple repeats	63	2830	0.15
Low complexity	6	235	0.01
contig_511
#class	number(#)	length(bp)	percentage(%)
SINEs	12	726	0.02
LINEs	13	803	0.02
LTR elements	0	0	0
DNA elements	3	148	0
Unclassified	0	0	0
Total interspersed repeats	28	1677	0.05
Small RNA	46	9170	0.26
Satellites	0	0	0
Simple repeats	86	4100	0.12
Low complexity	10	437	0.01
contig_638
#class	number(#)	length(bp)	percentage(%)
SINEs	6	339	0.02
LINEs	6	375	0.02
LTR elements	0	0	0
DNA elements	1	85	0
Unclassified	0	0	0
Total interspersed repeats	13	799	0.04
Small RNA	34	6066	0.28
Satellites	0	0	0
Simple repeats	105	4293	0.2
Low complexity	36	1737	0.08
Name	Resistance_Type
contig_82	lnuC
contig_82	lnuC
contig_82	ErmB
contig_82	tetW
contig_82	Streptomyces
contig_242	lnuC
contig_242	Streptomyces
contig_242	Streptomyces
contig_242	lnuC
contig_318	lsaA
contig_318	Streptomyces
contig_318	dfrE
contig_318	lmrD
contig_318	Nocardia
contig_511	lmrC
contig_511	lmrD
contig_511	efmA
contig_511	Nocardia
contig_511	dfrE
contig_511	Streptomyces
contig_638	efrB
contig_638	efrA
contig_638	Nocardia
contig_638	Streptomyces
contig_638	efmA
contig_638	Streptomyces
contig_638	dfrE
contig_638	lsaA
